# Supplementary material for: The root meristem is shaped by brassinosteroid control of cell geometry
Source: Nat Plants. 2021 Nov 15;7(11):1475–84. doi: 10.1038/s41477-021-01014-9 (PMC8592843; doi:10.1038/s41477-021-01014-9)
Supplement: Supplementary file 3 — 3D geometry parameters of WT (col), bri1 and BL (colBL). [file 41477_2021_1014_MOESM3_ESM.xlsx]

## Sheet: Summary_number of cells 
	All cells	Meristematic Cells
EpiH	2095	1291
EpiN	2267	1329
Cortex	2147	1609
Endodermis	1927	1594
Pericycle	2486	2188
Total	10922	8011

## Sheet: EpiH_all
Unique_ID	PlantType	plantID	Cell_File	distance_from.QC	length	depth	width	volume	surface	ProbeMeristem
cell file 02-1219.0-6	colBL	ColBL_20171217A	cell file 02	6.51774	13.2804	5.49026	9.22108	576.291	433.094	0.560112
cell file 02-975.0-17	colBL	ColBL_20171217A	cell file 02	17.1407	7.9478	5.81652	9.35871	324.049	280.061	0.931256
cell file 02-2370.0-24	colBL	ColBL_20171217A	cell file 02	24.8223	8.28551	6.50089	9.99276	395.878	305.921	0.924451
cell file 02-5560.0-35	colBL	ColBL_20171217A	cell file 02	35.1679	6.21417	8.23456	11.0345	467.845	389.914	0.947019
cell file 02-5680.0-45	colBL	ColBL_20171217A	cell file 02	45.2946	10.1871	10.1294	15.0839	992.522	553.753	0.853761
cell file 02-2226.0-56	colBL	ColBL_20171217A	cell file 02	56.6065	12.8696	10.0729	13.866	1267.69	644.628	0.611995
cell file 02-3095.0-69	colBL	ColBL_20171217A	cell file 02	69.4371	13.5128	10.4598	13.3591	1453.43	707.188	0.529849
cell file 02-3727.0-83	colBL	ColBL_20171217A	cell file 02	83.9801	16.2716	10.462	14.3683	1939.1	873.573	0.204129
cell file 02-3849.0-99	colBL	ColBL_20171217A	cell file 02	99.6635	15.3443	11.2528	14.6465	1874.2	857.567	0.297546
cell file 02-3010.0-115	colBL	ColBL_20171217A	cell file 02	115.379	16.1153	11.8797	14.4114	2096.87	905.252	0.218233
cell file 02-3878.0-131	colBL	ColBL_20171217A	cell file 02	131.809	18.1282	12.2759	15.5302	2417.23	979.754	0.085726
cell file 02-1161.0-152	colBL	ColBL_20171217A	cell file 02	152.75	25.997	12.3436	12.7106	2967.08	1200.1	0.0015036
cell file 02-853.0-178	colBL	ColBL_20171217A	cell file 02	178.338	27.6979	11.5701	13.4996	3232.57	1274.58	0.000643647
cell file 02-2998.0-207	colBL	ColBL_20171217A	cell file 02	207.91	31.104	11.5701	14.0473	3634.46	1442.75	0.000123726
cell file 04-666.0-2	colBL	ColBL_20171217A	cell file 04	2.63279	6.97381	5.35268	6.89799	213.334	204.916	0.94388
cell file 04-3466.0-9	colBL	ColBL_20171217A	cell file 04	9.77555	7.03746	10.5346	8.96838	458.479	328.843	0.94335
cell file 04-3682.0-18	colBL	ColBL_20171217A	cell file 04	18.1806	10.6801	10.4018	9.80644	831.209	507.437	0.823491
cell file 04-3549.0-33	colBL	ColBL_20171217A	cell file 04	33.7241	7.41901	11.2146	9.97736	569.654	382.018	0.939324
cell file 04-1977.0-40	colBL	ColBL_20171217A	cell file 04	40.3833	6.01579	9.79099	10.9647	491.856	362.133	0.946776
cell file 04-4743.0-46	colBL	ColBL_20171217A	cell file 04	46.7991	7.76739	11.3561	12.4531	697.369	456.387	0.934348
cell file 04-4226.0-54	colBL	ColBL_20171217A	cell file 04	54.7378	9.61656	13.4206	12.4825	924.064	538.775	0.881861
cell file 04-1056.0-63	colBL	ColBL_20171217A	cell file 04	63.7631	10.0263	12.4114	12.0903	895.808	528.49	0.862391
cell file 04-5482.0-72	colBL	ColBL_20171217A	cell file 04	72.7815	9.92132	11.6668	13.1627	930.57	517.542	0.867716
cell file 04-1003.0-81	colBL	ColBL_20171217A	cell file 04	81.9341	9.41495	11.937	12.2598	1042.16	570.429	0.890208
cell file 04-5240.0-92	colBL	ColBL_20171217A	cell file 04	92.3838	11.4261	11.9379	11.8633	1255.67	627.709	0.765727
cell file 04-1961.0-103	colBL	ColBL_20171217A	cell file 04	103.936	11.5843	11.4279	12.5402	1291.02	657.491	0.751522
cell file 04-2863.0-111	colBL	ColBL_20171217A	cell file 04	111.277	9.93341	10.6268	13.7738	1919.07	1051.27	0.867115
cell file 04-1848.0-126	colBL	ColBL_20171217A	cell file 04	126.199	13.6571	12.8482	15.3071	1855.7	838.759	0.510856
cell file 04-4444.0-140	colBL	ColBL_20171217A	cell file 04	140.879	17.5245	11.641	13.9161	2203.28	954.966	0.115064
cell file 04-1593.0-159	colBL	ColBL_20171217A	cell file 04	159.825	20.3339	11.6186	14.7007	2602.54	1054.86	0.0278258
cell file 04-5378.0-180	colBL	ColBL_20171217A	cell file 04	180.346	22.532	10.6799	12.7586	2656.25	1119.68	0.00886606
cell file 04-3024.0-205	colBL	ColBL_20171217A	cell file 04	205.422	29.1111	9.37295	14.546	3107.13	1329.26	0.000322073
cell file 06-728.0-0	colBL	ColBL_20171217A	cell file 06	0	7.2756	6.1628	9.15689	209.806	203.198	0.941008
cell file 06-1284.0-2	colBL	ColBL_20171217A	cell file 06	2.82733	8.91633	8.15534	6.88722	331.155	272.865	0.907744
cell file 06-2098.0-12	colBL	ColBL_20171217A	cell file 06	12.0782	5.89418	8.5749	13.7334	644.093	493.084	0.946372
cell file 06-5060.0-17	colBL	ColBL_20171217A	cell file 06	17.3268	6.88062	9.72707	10.0337	433.46	313.244	0.944585
cell file 06-2293.0-26	colBL	ColBL_20171217A	cell file 06	26.6188	11.7958	10.1702	9.93521	841.519	485.917	0.731455
cell file 06-3113.0-37	colBL	ColBL_20171217A	cell file 06	37.4458	9.63831	10.4686	9.16638	682.51	429.658	0.880914
cell file 06-3737.0-46	colBL	ColBL_20171217A	cell file 06	46.8642	8.86785	11.9527	10.0598	763.24	465.15	0.909232
cell file 06-6139.0-55	colBL	ColBL_20171217A	cell file 06	55.2957	8.36087	12.396	10.7803	875.596	509.169	0.922741
cell file 06-3375.0-63	colBL	ColBL_20171217A	cell file 06	63.4629	8.8303	14.8079	10.1724	1365.24	839.042	0.91036
cell file 06-5990.0-73	colBL	ColBL_20171217A	cell file 06	73.2504	11.2742	11.1143	11.4144	1075.21	577.87	0.778714
cell file 06-848.0-84	colBL	ColBL_20171217A	cell file 06	84.6332	11.5249	14.2434	11.2961	1277.75	645.385	0.756937
cell file 06-5993.0-94	colBL	ColBL_20171217A	cell file 06	94.4598	8.82264	15.3186	12.9131	1161.58	614.671	0.910587
cell file 06-3722.0-104	colBL	ColBL_20171217A	cell file 06	104.077	10.9211	14.9806	12.2577	1272.11	648.376	0.806464
cell file 06-5097.0-117	colBL	ColBL_20171217A	cell file 06	117.294	15.1535	13.5478	12.4246	1889.09	837.783	0.319491
cell file 06-4098.0-133	colBL	ColBL_20171217A	cell file 06	133.014	17.2657	14.5628	13.4646	2380.87	1000.16	0.130139
cell file 06-6549.0-149	colBL	ColBL_20171217A	cell file 06	149.539	18.4187	14.3859	14.178	2458.22	990.345	0.0741884
cell file 06-1926.0-168	colBL	ColBL_20171217A	cell file 06	168.858	22.0432	12.8465	15.5336	3356.52	1273.75	0.0114302
cell file 06-4459.0-197	colBL	ColBL_20171217A	cell file 06	197.327	38.4155	13.8967	7.86448	4597.68	1927.03	4.47707e-06
cell file 08-6508.0-0	colBL	ColBL_20171217A	cell file 08	0	12.5632	5.22243	9.46374	442.798	368.845	0.648797
cell file 08-5513.0-14	colBL	ColBL_20171217A	cell file 08	14.0549	12.3022	7.61322	9.18883	646.282	433.831	0.678552
cell file 08-2881.0-24	colBL	ColBL_20171217A	cell file 08	24.8719	9.74852	7.54077	11.1921	579.089	391.334	0.875969
cell file 08-1713.0-34	colBL	ColBL_20171217A	cell file 08	34.2164	9.13471	8.37175	11.0834	592.765	386.054	0.90058
cell file 08-1374.0-43	colBL	ColBL_20171217A	cell file 08	43.9479	10.0765	8.24135	11.5849	776.705	484.524	0.859759
cell file 08-2939.0-54	colBL	ColBL_20171217A	cell file 08	54.4398	11.248	9.96795	13.5855	1054.37	582.908	0.78089
cell file 08-5245.0-64	colBL	ColBL_20171217A	cell file 08	64.1992	8.92049	10.1583	15.6768	1039.26	580.274	0.907615
cell file 08-4358.0-72	colBL	ColBL_20171217A	cell file 08	72.1864	7.05764	10.069	15.8797	792.255	495.157	0.943173
cell file 08-3605.0-78	colBL	ColBL_20171217A	cell file 08	78.9016	6.85942	11.5766	14.8026	993.847	600.587	0.944733
cell file 08-991.0-86	colBL	ColBL_20171217A	cell file 08	86.3793	7.41116	11.6875	14.9454	1014.54	578.989	0.939421
cell file 08-4768.0-94	colBL	ColBL_20171217A	cell file 08	94.3371	9.10266	13.0954	15.5596	1374.63	715.041	0.90168
cell file 08-4703.0-108	colBL	ColBL_20171217A	cell file 08	108.111	17.5139	13.6932	16.4611	2813.79	1144.25	0.11565
cell file 08-4918.0-122	colBL	ColBL_20171217A	cell file 08	122.216	11.012	13.4121	16.0743	1747.84	810.151	0.799643
cell file 08-4462.0-133	colBL	ColBL_20171217A	cell file 08	133.589	12.1706	13.2574	15.2043	1870.06	833.123	0.692936
cell file 08-58.0-146	colBL	ColBL_20171217A	cell file 08	146.243	14.0797	13.7821	15.6526	2211.32	906.549	0.454958
cell file 08-123.0-160	colBL	ColBL_20171217A	cell file 08	160.387	15.3496	13.4396	15.179	2415.83	990.212	0.296949
cell file 08-2039.0-185	colBL	ColBL_20171217A	cell file 08	185.321	34.3173	12.7187	15.0805	5212.46	1895.74	2.77525e-05
cell file 10-19.0-0	colBL	ColBL_20171217A	cell file 10	0	9.6708	6.36332	8.34059	337.034	285.375	0.879481
cell file 10-1132.0-5	colBL	ColBL_20171217A	cell file 10	5.54398	7.43524	8.58602	11.9538	485.15	346.41	0.93912
cell file 10-5593.0-11	colBL	ColBL_20171217A	cell file 10	11.524	5.44268	9.19276	11.4411	422.458	335.309	0.942829
cell file 10-4728.0-19	colBL	ColBL_20171217A	cell file 10	19.5514	10.2909	9.2244	12.7911	873.004	516.55	0.847875
cell file 10-1020.0-28	colBL	ColBL_20171217A	cell file 10	28.6034	8.47086	10.1591	13.7434	763.352	476.293	0.920113
cell file 10-3686.0-38	colBL	ColBL_20171217A	cell file 10	38.3187	11.2223	9.46473	13.3944	1045.61	584.063	0.783006
cell file 10-5295.0-49	colBL	ColBL_20171217A	cell file 10	49.0872	9.95338	9.90928	14.855	1046.38	597.194	0.866115
cell file 10-229.0-58	colBL	ColBL_20171217A	cell file 10	58.7451	9.96918	9.30887	14.6614	992.723	573.553	0.865318
cell file 10-5752.0-68	colBL	ColBL_20171217A	cell file 10	68.7747	10.3869	10.0655	15.1823	1261.74	679.75	0.842206
cell file 10-1354.0-80	colBL	ColBL_20171217A	cell file 10	80.3144	12.0636	10.8545	14.4244	1547.44	750.517	0.704309
cell file 10-3134.0-91	colBL	ColBL_20171217A	cell file 10	91.3654	10.6859	11.5052	15.5358	1490.29	736.355	0.823099
cell file 10-4588.0-103	colBL	ColBL_20171217A	cell file 10	103.332	13.9101	10.7074	16.0335	1915.03	869.451	0.477384
cell file 10-2392.0-117	colBL	ColBL_20171217A	cell file 10	117.018	15.5849	10.8378	17.1643	2161.33	952.213	0.271118
cell file 10-5506.0-134	colBL	ColBL_20171217A	cell file 10	134.432	18.1709	10.9619	10.7912	1712.24	795.353	0.0839326
cell file 10-954.0-153	colBL	ColBL_20171217A	cell file 10	153.76	20.9498	10.562	10.5108	1842.83	873.832	0.0201989
cell file 10-6326.0-184	colBL	ColBL_20171217A	cell file 10	184.773	41.497	8.77194	12.6843	3590.27	1572.37	1.20201e-06
cell file 13-2644.0-0	colBL	ColBL_20171217A	cell file 13	0	6.48386	6.95436	8.11516	230.794	219.727	0.946604
cell file 13-200.0-2	colBL	ColBL_20171217A	cell file 13	2.24344	6.08819	8.79338	10.0811	337.125	280.86	0.946922
cell file 13-739.0-10	colBL	ColBL_20171217A	cell file 13	10.3849	11.5146	10.6953	9.8334	838.608	499.067	0.757866
cell file 13-2455.0-19	colBL	ColBL_20171217A	cell file 13	19.9768	8.81729	10.2457	10.6126	651.131	424.38	0.910745
cell file 13-2017.0-29	colBL	ColBL_20171217A	cell file 13	29.2282	10.0702	10.6592	12.0555	843.875	481.762	0.860093
cell file 13-5610.0-39	colBL	ColBL_20171217A	cell file 13	39.28	10.641	11.4064	11.3456	962.878	521.492	0.826111
cell file 13-4254.0-50	colBL	ColBL_20171217A	cell file 13	50.4654	11.687	11.1172	11.6006	1116.44	599.567	0.741931
cell file 13-3561.0-62	colBL	ColBL_20171217A	cell file 13	62.0651	11.6511	12.551	12.1791	1216.1	626.808	0.745317
cell file 13-3388.0-71	colBL	ColBL_20171217A	cell file 13	71.5869	7.77625	12.5702	13.3019	757.719	469.05	0.934205
cell file 13-1941.0-78	colBL	ColBL_20171217A	cell file 13	78.1715	6.09637	12.3996	13.7501	710.575	468.896	0.946934
cell file 13-2980.0-88	colBL	ColBL_20171217A	cell file 13	88.5389	13.9545	12.5695	14.6081	1760.15	794.516	0.471507
cell file 13-4615.0-102	colBL	ColBL_20171217A	cell file 13	102.402	14.2854	12.6688	13.3847	1842.49	842.688	0.427931
cell file 13-2587.0-117	colBL	ColBL_20171217A	cell file 13	117.828	16.3029	12.9194	13.2278	1873.23	833.149	0.201387
cell file 13-3473.0-135	colBL	ColBL_20171217A	cell file 13	135.029	19.6483	12.6397	13.6898	2442.29	1020.9	0.0396782
cell file 13-880.0-156	colBL	ColBL_20171217A	cell file 13	156.993	25.6259	11.2537	14.4742	3098.69	1213.45	0.00181324
cell file 13-118.0-184	colBL	ColBL_20171217A	cell file 13	184.297	28.245	10.519	14.3973	3240.83	1317.77	0.000491636
cell file 13-3279.0-220	colBL	ColBL_20171217A	cell file 13	220.055	46.0351	7.51809	12.8704	3925.11	1860.48	1.88112e-07
cell file 15-4353.0-0	colBL	ColBL_20171217A	cell file 15	0	9.00798	8.50713	5.82093	283.71	257.042	0.904831
cell file 15-3624.0-4	colBL	ColBL_20171217A	cell file 15	4.99885	7.20005	11.3972	9.15774	467.933	342.62	0.941812
cell file 15-2224.0-11	colBL	ColBL_20171217A	cell file 15	11.3194	7.04064	9.87724	10.3595	526.079	362.538	0.943322
cell file 15-275.0-20	colBL	ColBL_20171217A	cell file 15	20.0912	11.7583	9.95013	9.66113	767.021	481.309	0.735102
cell file 15-3940.0-30	colBL	ColBL_20171217A	cell file 15	30.6133	11.9158	9.83902	10.1355	860.072	499.751	0.719528
cell file 15-6257.0-43	colBL	ColBL_20171217A	cell file 15	43.0697	12.6018	9.77205	11.9897	1132.34	612.666	0.644266
cell file 15-1782.0-53	colBL	ColBL_20171217A	cell file 15	53.2534	9.91168	10.3423	12.3004	943.858	533.943	0.868193
cell file 15-4494.0-63	colBL	ColBL_20171217A	cell file 15	63.6373	10.9146	10.8097	12.4088	1132.47	607.828	0.806943
cell file 15-3971.0-74	colBL	ColBL_20171217A	cell file 15	74.5063	11.1204	11.082	12.8779	1165.98	614.212	0.791218
cell file 15-1000.0-86	colBL	ColBL_20171217A	cell file 15	86.8663	13.512	11.1678	13.8996	1515.63	723.473	0.529954
cell file 15-5159.0-99	colBL	ColBL_20171217A	cell file 15	99.9435	12.8216	11.9652	13.8001	1554.93	727.918	0.617881
cell file 15-3088.0-111	colBL	ColBL_20171217A	cell file 15	111.296	10.9067	11.7194	13.6576	1292.46	650.077	0.807524
cell file 15-737.0-122	colBL	ColBL_20171217A	cell file 15	122.929	12.7042	11.9787	13.4042	1514.46	717.891	0.632095
cell file 15-1630.0-184	colBL	ColBL_20171217A	cell file 15	184.863	32.0703	12.2247	13.889	3896.18	1509.87	7.84473e-05
cell file 15-2451.0-221	colBL	ColBL_20171217A	cell file 15	221.056	41.5879	9.7218	11.3352	4242.86	1818.01	1.15709e-06
cell file 16-3948.0-3	colBL	ColBL_20171217A	cell file 16	3.23419	8.84824	6.56291	11.5296	450.584	343.365	0.909824
cell file 16-6579.0-11	colBL	ColBL_20171217A	cell file 16	11.9431	9.92021	6.98	10.2542	493.398	365.522	0.867771
cell file 16-4756.0-23	colBL	ColBL_20171217A	cell file 16	23.3694	14.9915	9.62562	10.8621	876.135	534.566	0.33875
cell file 16-5133.0-37	colBL	ColBL_20171217A	cell file 16	37.4764	15.9427	9.51636	9.63837	999.822	589.724	0.2346
cell file 16-5904.0-52	colBL	ColBL_20171217A	cell file 16	52.7096	15.1738	9.54082	13.215	1315.47	713.053	0.317117
cell file 16-5955.0-66	colBL	ColBL_20171217A	cell file 16	66.8967	14.462	10.1987	13.7928	1391.3	705.272	0.404998
cell file 16-1728.0-81	colBL	ColBL_20171217A	cell file 16	81.2244	14.9367	15.037	10.1785	1569.06	774.79	0.345385
cell file 16-5507.0-95	colBL	ColBL_20171217A	cell file 16	95.9081	16.2597	14.2664	10.7464	1752.72	821.4	0.205179
cell file 16-5714.0-112	colBL	ColBL_20171217A	cell file 16	112.037	15.8238	14.5687	12.4424	1968.26	875.075	0.246353
cell file 16-2917.0-130	colBL	ColBL_20171217A	cell file 16	130.312	21.8684	16.4902	12.3545	2774.21	1117.97	0.0125186
cell file 16-4447.0-151	colBL	ColBL_20171217A	cell file 16	151.879	22.1498	16.129	12.9361	2965.92	1164.79	0.0108137
cell file 16-2442.0-173	colBL	ColBL_20171217A	cell file 16	173.37	21.7312	15.4819	13.0887	3148.68	1236.42	0.0134454
cell file 16-1924.0-197	colBL	ColBL_20171217A	cell file 16	197.489	27.755	14.0405	11.2606	3860.21	1494.61	0.00062575
cell file 16-6625.0-225	colBL	ColBL_20171217A	cell file 16	225.775	32.2856	10.4857	14.4983	4040.66	1566.66	7.09257e-05
cell file 02 ג€“ H-13550.0-9	colBL	ColBL_20171217B	cell file 02 ג€“ H	9.88919	7.53653	9.20774	10.4468	464.679	337.488	0.937788
cell file 02 ג€“ H-6225.0-15	colBL	ColBL_20171217B	cell file 02 ג€“ H	15.8316	6.35203	9.80492	11.1777	464.384	335.847	0.946909
cell file 02 ג€“ H-848.0-21	colBL	ColBL_20171217B	cell file 02 ג€“ H	21.6529	5.42862	9.44863	12.2034	442.799	343.824	0.942657
cell file 02 ג€“ H-8661.0-27	colBL	ColBL_20171217B	cell file 02 ג€“ H	27.2452	6.02687	9.88303	12.3941	543.241	382.75	0.946803
cell file 02 ג€“ H-5444.0-39	colBL	ColBL_20171217B	cell file 02 ג€“ H	39.8726	6.51984	10.4007	12.753	611.934	412.518	0.946488
cell file 02 ג€“ H-5431.0-45	colBL	ColBL_20171217B	cell file 02 ג€“ H	45.6144	5.23621	10.602	11.3425	493.943	368.417	0.939857
cell file 02 ג€“ H-13801.0-51	colBL	ColBL_20171217B	cell file 02 ג€“ H	51.1506	6.33244	10.6151	13.6309	646.586	440.503	0.946938
cell file 02 ג€“ H-12783.0-57	colBL	ColBL_20171217B	cell file 02 ג€“ H	57.8965	7.41672	12.0349	12.9802	898.95	536.116	0.939352
cell file 02 ג€“ H-264.0-64	colBL	ColBL_20171217B	cell file 02 ג€“ H	64.7951	6.76463	11.7974	15.401	848.932	516.704	0.945341
cell file 02 ג€“ H-2116.0-71	colBL	ColBL_20171217B	cell file 02 ג€“ H	71.2375	6.06074	11.9418	13.8654	831.165	537.19	0.946875
cell file 02 ג€“ H-5004.0-77	colBL	ColBL_20171217B	cell file 02 ג€“ H	77.1044	6.24195	12.8106	15.3657	856.139	532.901	0.947015
cell file 02 ג€“ H-9150.0-90	colBL	ColBL_20171217B	cell file 02 ג€“ H	90.8846	6.94557	13.1879	14.2182	930.373	559.253	0.944103
cell file 02 ג€“ H-10359.0-131	colBL	ColBL_20171217B	cell file 02 ג€“ H	131.004	12.5642	14.2734	16.8744	2090.44	882.708	0.64868
cell file 02 ג€“ H-9989.0-164	colBL	ColBL_20171217B	cell file 02 ג€“ H	164.814	11.2291	15.6087	17.9784	2199.9	940.979	0.782448
cell file 02 ג€“ H-478.0-175	colBL	ColBL_20171217B	cell file 02 ג€“ H	175.466	11.1065	15.0739	17.102	2085.36	916.056	0.792316
cell file 02 ג€“ H-12089.0-187	colBL	ColBL_20171217B	cell file 02 ג€“ H	187.076	12.848	15.5305	17.2203	2375.11	966.824	0.614649
cell file 02 ג€“ H-1899.0-198	colBL	ColBL_20171217B	cell file 02 ג€“ H	198.473	11.9556	16.0084	15.4738	2218.95	949.362	0.715486
cell file 02 ג€“ H-5312.0-222	colBL	ColBL_20171217B	cell file 02 ג€“ H	222.23	12.0723	16.1777	16.1504	2293.05	950.97	0.703395
cell file 02 ג€“ H-13396.0-257	colBL	ColBL_20171217B	cell file 02 ג€“ H	257.553	12.4502	16.1105	16.7874	2347.72	960.352	0.661872
cell file 02 ג€“ H-13495.0-286	colBL	ColBL_20171217B	cell file 02 ג€“ H	286.899	25.1101	16.6823	18.5574	5194.63	1638.35	0.00235514
cell file 02 ג€“ H-4639.0-307	colBL	ColBL_20171217B	cell file 02 ג€“ H	307.751	18.6314	15.9249	17.4939	3642.53	1280.33	0.0666728
cell file 02 ג€“ H-13522.0-326	colBL	ColBL_20171217B	cell file 02 ג€“ H	326.444	20.2473	15.5985	16.2889	3751.32	1327.83	0.0291051
cell file 02 ג€“ H-943.0-355	colBL	ColBL_20171217B	cell file 02 ג€“ H	355.752	40.7675	14.5818	18.1836	8034.68	2429.93	1.63408e-06
cell file 02 ג€“ H-5832.0-396	colBL	ColBL_20171217B	cell file 02 ג€“ H	396.427	45.6306	14.2927	18.6795	7961.45	2640.62	2.21097e-07
cell file 02 ג€“ H-9417.0-440	colBL	ColBL_20171217B	cell file 02 ג€“ H	440.596	44.64	12.0336	20.5236	7216.56	2493.46	3.29406e-07
cell file 04 ג€“ H-960.0-8	colBL	ColBL_20171217B	cell file 04 ג€“ H	8.02394	9.26399	8.72759	9.94026	484.205	344.091	0.895966
cell file 04 ג€“ H-1371.0-15	colBL	ColBL_20171217B	cell file 04 ג€“ H	15.7496	5.76789	11.9021	11.3821	452.402	351.978	0.945726
cell file 04 ג€“ H-2269.0-20	colBL	ColBL_20171217B	cell file 04 ג€“ H	20.4605	4.83567	10.6443	12.1882	426.358	342.108	0.930546
cell file 04 ג€“ H-2069.0-25	colBL	ColBL_20171217B	cell file 04 ג€“ H	25.6393	5.41689	11.3352	11.7136	473.316	350.174	0.942511
cell file 04 ג€“ H-8728.0-30	colBL	ColBL_20171217B	cell file 04 ג€“ H	30.1565	4.02463	12.5936	12.6945	412.149	353.726	0.882754
cell file 04 ג€“ H-5611.0-36	colBL	ColBL_20171217B	cell file 04 ג€“ H	36.783	9.92097	12.8117	13.0782	1139.5	589.183	0.867733
cell file 04 ג€“ H-1488.0-46	colBL	ColBL_20171217B	cell file 04 ג€“ H	46.7112	9.95521	13.5734	13.3793	1189.11	621.262	0.866023
cell file 04 ג€“ H-5807.0-56	colBL	ColBL_20171217B	cell file 04 ג€“ H	56.1963	9.21937	13.5683	14.006	1113.27	587.349	0.897591
cell file 04 ג€“ H-9794.0-64	colBL	ColBL_20171217B	cell file 04 ג€“ H	64.7387	8.77391	13.7112	14.91	1194.96	629.946	0.912013
cell file 04 ג€“ H-2265.0-74	colBL	ColBL_20171217B	cell file 04 ג€“ H	74.17	10.0549	13.6848	15.6215	1391.33	680.129	0.860899
cell file 04 ג€“ H-12019.0-83	colBL	ColBL_20171217B	cell file 04 ג€“ H	83.7709	9.33254	14.3692	16.247	1398.37	698.902	0.893402
cell file 04 ג€“ H-2031.0-92	colBL	ColBL_20171217B	cell file 04 ג€“ H	92.5068	8.51681	15.0686	16.1083	1413.38	716.472	0.918967
cell file 04 ג€“ H-9306.0-101	colBL	ColBL_20171217B	cell file 04 ג€“ H	101.538	9.6251	14.7171	17.8504	1590.83	761.118	0.88149
cell file 04 ג€“ H-746.0-110	colBL	ColBL_20171217B	cell file 04 ג€“ H	110.373	8.62196	13.6469	16.2359	1583.39	771.359	0.916236
cell file 04 ג€“ H-6933.0-129	colBL	ColBL_20171217B	cell file 04 ג€“ H	129.69	10.8565	14.1047	15.7687	1903.4	841.313	0.811178
cell file 04 ג€“ H-11611.0-140	colBL	ColBL_20171217B	cell file 04 ג€“ H	140.323	10.8974	14.8126	15.0292	1907.28	848.57	0.808206
cell file 04 ג€“ H-722.0-150	colBL	ColBL_20171217B	cell file 04 ג€“ H	150.334	9.85771	16.8018	15.5756	1865.06	847.154	0.870827
cell file 04 ג€“ H-12351.0-160	colBL	ColBL_20171217B	cell file 04 ג€“ H	160.096	9.84466	15.5257	16.0248	1904.57	850.306	0.871455
cell file 04 ג€“ H-12197.0-170	colBL	ColBL_20171217B	cell file 04 ג€“ H	170.037	10.731	16.1826	17.1577	1992.7	869.106	0.820021
cell file 04 ג€“ H-7698.0-179	colBL	ColBL_20171217B	cell file 04 ג€“ H	179.892	10.1162	16.5391	17.267	2012	882.167	0.857638
cell file 04 ג€“ H-8056.0-190	colBL	ColBL_20171217B	cell file 04 ג€“ H	190.325	10.9739	18.2228	17.1883	2281.71	960.14	0.802529
cell file 04 ג€“ H-1235.0-200	colBL	ColBL_20171217B	cell file 04 ג€“ H	200.943	11.6927	17.0052	16.8439	2641.22	1069.89	0.741391
cell file 04 ג€“ H-9360.0-214	colBL	ColBL_20171217B	cell file 04 ג€“ H	214.966	15.892	17.9129	16.8336	3543.05	1280.45	0.239564
cell file 04 ג€“ H-3729.0-231	colBL	ColBL_20171217B	cell file 04 ג€“ H	231.065	17.8234	19.1725	16.9498	4016.1	1369.83	0.0995732
cell file 04 ג€“ H-10259.0-247	colBL	ColBL_20171217B	cell file 04 ג€“ H	247.392	16.5892	19.2814	16.6692	3841.3	1339.65	0.177576
cell file 04 ג€“ H-9268.0-263	colBL	ColBL_20171217B	cell file 04 ג€“ H	263.927	16.9574	19.3654	16.3683	3992.25	1368.26	0.150263
cell file 04 ג€“ H-12420.0-280	colBL	ColBL_20171217B	cell file 04 ג€“ H	280.448	16.4541	17.7472	17.1277	3593.61	1263.66	0.188527
cell file 04 ג€“ H-13483.0-296	colBL	ColBL_20171217B	cell file 04 ג€“ H	296.532	16.4642	16.9903	17.9473	3682.13	1313.13	0.187691
cell file 04 ג€“ H-11120.0-313	colBL	ColBL_20171217B	cell file 04 ג€“ H	313.546	18.3298	17.9484	17.0093	4088.11	1372.73	0.0775572
cell file 04 ג€“ H-6687.0-332	colBL	ColBL_20171217B	cell file 04 ג€“ H	332.065	20.3425	17.7898	17.7233	4587.81	1486.56	0.0277018
cell file 04 ג€“ H-2742.0-362	colBL	ColBL_20171217B	cell file 04 ג€“ H	362.151	42.2332	18.6516	17.9637	8990.36	2562.09	8.8397e-07
cell file 04 ג€“ H-9698.0-403	colBL	ColBL_20171217B	cell file 04 ג€“ H	403.651	44.3852	16.6914	17.6279	9379.18	2743.48	3.65237e-07
cell file 04 ג€“ H-82.0-444	colBL	ColBL_20171217B	cell file 04 ג€“ H	444.704	40.9878	16.5007	17.5422	8477.51	2611.53	1.48896e-06
cell file 06 ג€“ H-4041.0-6	colBL	ColBL_20171217B	cell file 06 ג€“ H	6.59372	9.35685	7.8009	12.2265	595.17	404.802	0.892473
cell file 06 ג€“ H-2311.0-15	colBL	ColBL_20171217B	cell file 06 ג€“ H	15.9283	10.4064	7.4563	11.3594	656.47	425.236	0.841027
cell file 06 ג€“ H-8837.0-23	colBL	ColBL_20171217B	cell file 06 ג€“ H	23.8236	6.23707	10.3959	13.1753	562.887	397.787	0.947016
cell file 06 ג€“ H-5785.0-28	colBL	ColBL_20171217B	cell file 06 ג€“ H	28.5181	4.99559	11.0341	13.202	480.111	366.516	0.934932
cell file 06 ג€“ H-3920.0-33	colBL	ColBL_20171217B	cell file 06 ג€“ H	33.8452	5.99012	10.8	14.1952	631.918	434.257	0.946708
cell file 06 ג€“ H-10303.0-38	colBL	ColBL_20171217B	cell file 06 ג€“ H	38.8065	5.38378	9.72795	15.3581	559.471	413.912	0.942082
cell file 06 ג€“ H-12069.0-45	colBL	ColBL_20171217B	cell file 06 ג€“ H	45.2736	9.30874	10.6231	13.1885	698.58	446.597	0.894302
cell file 06 ג€“ H-12321.0-53	colBL	ColBL_20171217B	cell file 06 ג€“ H	53.2821	8.86561	9.50336	12.5037	740.267	466.096	0.9093
cell file 06 ג€“ H-12850.0-61	colBL	ColBL_20171217B	cell file 06 ג€“ H	61.3886	6.97355	13.2409	13.9792	918.301	547.794	0.943882
cell file 06 ג€“ H-475.0-67	colBL	ColBL_20171217B	cell file 06 ג€“ H	67.5909	6.38646	13.4201	13.1599	923.882	567.543	0.946848
cell file 06 ג€“ H-918.0-73	colBL	ColBL_20171217B	cell file 06 ג€“ H	73.7444	6.8663	11.4296	14.6944	932.304	574.96	0.944685
cell file 06 ג€“ H-2576.0-79	colBL	ColBL_20171217B	cell file 06 ג€“ H	79.218	6.14642	11.3518	16.0455	908.068	577.391	0.946991
cell file 06 ג€“ H-8331.0-85	colBL	ColBL_20171217B	cell file 06 ג€“ H	85.0032	6.09056	12.2842	15.6556	866.009	536.659	0.946926
cell file 06 ג€“ H-10220.0-90	colBL	ColBL_20171217B	cell file 06 ג€“ H	90.8329	6.8284	13.5322	17.0809	1100.45	644.239	0.944942
cell file 06 ג€“ H-10763.0-97	colBL	ColBL_20171217B	cell file 06 ג€“ H	97.0089	5.50642	13.9805	17.0839	1041.4	634.724	0.943553
cell file 06 ג€“ H-2675.0-102	colBL	ColBL_20171217B	cell file 06 ג€“ H	102.844	6.01445	14.5337	15.7507	1108.32	667.224	0.946773
cell file 06 ג€“ H-13593.0-110	colBL	ColBL_20171217B	cell file 06 ג€“ H	110.285	9.10908	14.4644	15.8521	1576.98	767.769	0.901461
cell file 06 ג€“ H-6804.0-119	colBL	ColBL_20171217B	cell file 06 ג€“ H	119.011	8.71849	14.3591	16.2317	1601.77	791.67	0.913592
cell file 06 ג€“ H-10553.0-127	colBL	ColBL_20171217B	cell file 06 ג€“ H	127.33	7.95737	14.2345	17.8747	1352.87	690.249	0.931082
cell file 06 ג€“ H-3136.0-134	colBL	ColBL_20171217B	cell file 06 ג€“ H	134.675	7.5787	14.3248	17.7436	1356.9	735.77	0.937201
cell file 06 ג€“ H-1278.0-143	colBL	ColBL_20171217B	cell file 06 ג€“ H	143.444	10.2606	16.7205	15.2473	1726.01	789.361	0.849619
cell file 06 ג€“ H-9697.0-152	colBL	ColBL_20171217B	cell file 06 ג€“ H	152.22	9.15932	15.5139	16.4638	1724.22	809.989	0.899724
cell file 06 ג€“ H-537.0-161	colBL	ColBL_20171217B	cell file 06 ג€“ H	161.741	9.89213	16.5107	15.1887	1795.54	817.693	0.869154
cell file 06 ג€“ H-1950.0-172	colBL	ColBL_20171217B	cell file 06 ג€“ H	172.605	11.9958	17.2383	15.0267	2140.59	984.724	0.711362
cell file 06 ג€“ H-3452.0-183	colBL	ColBL_20171217B	cell file 06 ג€“ H	183.199	16.9636	16.6245	14.5254	2708.37	1080.5	0.149834
cell file 06 ג€“ H-1523.0-199	colBL	ColBL_20171217B	cell file 06 ג€“ H	199.921	17.4051	17.26	14.9347	3165.06	1175.63	0.12182
cell file 06 ג€“ H-4138.0-216	colBL	ColBL_20171217B	cell file 06 ג€“ H	216.476	15.5537	16.1559	15.0392	2703.64	1051.66	0.274463
cell file 06 ג€“ H-5960.0-231	colBL	ColBL_20171217B	cell file 06 ג€“ H	231.716	15.4081	18.5275	15.2631	2933.32	1097.8	0.290399
cell file 06 ג€“ H-9335.0-248	colBL	ColBL_20171217B	cell file 06 ג€“ H	248.083	18.0681	16.659	16.6404	3535.3	1256.79	0.0883094
cell file 06 ג€“ H-13768.0-265	colBL	ColBL_20171217B	cell file 06 ג€“ H	265.776	17.0092	16.2302	16.9681	3457.68	1224	0.146711
cell file 06 ג€“ H-5902.0-282	colBL	ColBL_20171217B	cell file 06 ג€“ H	282.983	17.8055	16.8791	15.9106	3472.39	1232.9	0.100446
cell file 06 ג€“ H-5749.0-302	colBL	ColBL_20171217B	cell file 06 ג€“ H	302.032	19.9376	17.2647	15.8502	4018.53	1362.74	0.0341715
cell file 06 ג€“ H-10586.0-323	colBL	ColBL_20171217B	cell file 06 ג€“ H	323.486	22.6692	17.1628	15.5705	4276.2	1420.59	0.00825681
cell file 06 ג€“ H-12428.0-347	colBL	ColBL_20171217B	cell file 06 ג€“ H	347.258	25.0163	16.8526	15.7389	5060.12	1629.9	0.0024702
cell file 06 ג€“ H-10233.0-374	colBL	ColBL_20171217B	cell file 06 ג€“ H	374.421	27.9422	15.9261	16.1974	5542.73	1776.46	0.000570569
cell file 06 ג€“ H-6567.0-401	colBL	ColBL_20171217B	cell file 06 ג€“ H	401.829	28.1008	17.145	16.0169	5804.31	1837.01	0.000527727
cell file 06 ג€“ H-8168.0-434	colBL	ColBL_20171217B	cell file 06 ג€“ H	434.156	36.6328	16.222	16.6441	7348.17	2276.49	9.79253e-06
cell file 08 ג€“ H-7984.0-5	colBL	ColBL_20171217B	cell file 08 ג€“ H	5.60159	11.9341	5.78544	9.58421	480.025	362.948	0.717675
cell file 08 ג€“ H-4703.0-15	colBL	ColBL_20171217B	cell file 08 ג€“ H	15.6936	10.4464	8.93602	11.1697	780.279	461.112	0.83858
cell file 08 ג€“ H-4434.0-25	colBL	ColBL_20171217B	cell file 08 ג€“ H	25.3592	10.0978	9.06762	12.1663	809.578	466.541	0.858626
cell file 08 ג€“ H-4583.0-33	colBL	ColBL_20171217B	cell file 08 ג€“ H	33.8203	7.33111	10.5189	11.6164	618.389	402.062	0.940381
cell file 08 ג€“ H-5940.0-40	colBL	ColBL_20171217B	cell file 08 ג€“ H	40.2559	6.26072	9.76624	13.0551	583.687	401.923	0.947007
cell file 08 ג€“ H-4215.0-45	colBL	ColBL_20171217B	cell file 08 ג€“ H	45.8993	6.00378	10.2105	12.9121	571.752	400.975	0.946745
cell file 08 ג€“ H-250.0-56	colBL	ColBL_20171217B	cell file 08 ג€“ H	56.4674	6.00999	11.0352	14.1941	692.854	467.34	0.946761
cell file 08 ג€“ H-11859.0-62	colBL	ColBL_20171217B	cell file 08 ג€“ H	62.0735	5.79126	11.9217	14.0865	732.065	489.387	0.945864
cell file 08 ג€“ H-11946.0-74	colBL	ColBL_20171217B	cell file 08 ג€“ H	74.3776	6.37751	12.3916	14.1366	834.349	523.335	0.946865
cell file 08 ג€“ H-11794.0-80	colBL	ColBL_20171217B	cell file 08 ג€“ H	80.6711	6.07902	11.1643	14.6944	806.169	505.79	0.946907
cell file 08 ג€“ H-3807.0-86	colBL	ColBL_20171217B	cell file 08 ג€“ H	86.9444	6.4659	11.4499	13.9499	785.868	497.033	0.946656
cell file 08 ג€“ H-8295.0-92	colBL	ColBL_20171217B	cell file 08 ג€“ H	92.9503	5.90257	12.0013	14.8849	789.642	509.684	0.946406
cell file 08 ג€“ H-10857.0-98	colBL	ColBL_20171217B	cell file 08 ג€“ H	98.9037	6.49925	12.6192	15.0753	877.684	543.298	0.946556
cell file 08 ג€“ H-10598.0-114	colBL	ColBL_20171217B	cell file 08 ג€“ H	114.012	8.22689	13.4846	15.2431	1167.78	626.631	0.925732
cell file 08 ג€“ H-11159.0-121	colBL	ColBL_20171217B	cell file 08 ג€“ H	121.798	7.55012	14.0477	16.7626	1257.06	685.037	0.937601
cell file 08 ג€“ H-11199.0-128	colBL	ColBL_20171217B	cell file 08 ג€“ H	128.61	6.48395	14.3714	16.1565	1213.66	698.046	0.946603
cell file 08 ג€“ H-6268.0-136	colBL	ColBL_20171217B	cell file 08 ג€“ H	136.15	8.42509	14.3772	17.3204	1524.17	749.602	0.921226
cell file 08 ג€“ H-7176.0-143	colBL	ColBL_20171217B	cell file 08 ג€“ H	143.805	7.68987	14.6779	19.2121	1413.03	741.383	0.935566
cell file 08 ג€“ H-6420.0-151	colBL	ColBL_20171217B	cell file 08 ג€“ H	151.748	8.43007	13.8837	18.0165	1491.71	753.046	0.921106
cell file 08 ג€“ H-12864.0-160	colBL	ColBL_20171217B	cell file 08 ג€“ H	160.177	9.13186	14.289	18.4516	1623.77	786.273	0.900679
cell file 08 ג€“ H-10380.0-167	colBL	ColBL_20171217B	cell file 08 ג€“ H	167.962	6.94656	13.0978	17.1594	1211.22	684.311	0.944095
cell file 08 ג€“ H-12099.0-174	colBL	ColBL_20171217B	cell file 08 ג€“ H	174.841	8.40783	13.8362	16.7028	1443.81	742.664	0.921638
cell file 08 ג€“ H-9729.0-183	colBL	ColBL_20171217B	cell file 08 ג€“ H	183.25	9.38642	14.4188	18.881	1741.33	805.108	0.891328
cell file 08 ג€“ H-10319.0-192	colBL	ColBL_20171217B	cell file 08 ג€“ H	192.796	9.54193	14.1862	16.7331	1750.82	809.743	0.885041
cell file 08 ג€“ H-5106.0-206	colBL	ColBL_20171217B	cell file 08 ג€“ H	206.426	17.6333	14.1689	16.3389	3112.3	1159.25	0.109195
cell file 08 ג€“ H-9152.0-224	colBL	ColBL_20171217B	cell file 08 ג€“ H	224.114	17.0098	14.4328	16.8049	3381.85	1259.8	0.14667
cell file 08 ג€“ H-4196.0-242	colBL	ColBL_20171217B	cell file 08 ג€“ H	242.577	18.6723	16.2153	17.4655	3901.48	1338.07	0.0653119
cell file 08 ג€“ H-6278.0-261	colBL	ColBL_20171217B	cell file 08 ג€“ H	261.219	18.6456	17.3373	17.1485	3941.41	1355.68	0.0661974
cell file 08 ג€“ H-782.0-280	colBL	ColBL_20171217B	cell file 08 ג€“ H	280.765	19.5656	16.0077	17.5135	4300.82	1442.03	0.041405
cell file 08 ג€“ H-11991.0-300	colBL	ColBL_20171217B	cell file 08 ג€“ H	300.956	20.4864	16.4211	17.6458	4442.06	1490.03	0.0257064
cell file 08 ג€“ H-4996.0-319	colBL	ColBL_20171217B	cell file 08 ג€“ H	319.146	15.0141	14.5328	17.2832	2763.59	1064.53	0.336031
cell file 08 ג€“ H-6707.0-334	colBL	ColBL_20171217B	cell file 08 ג€“ H	334.775	17.0646	15.1773	18.4148	3416.32	1229.75	0.142989
cell file 08 ג€“ H-2084.0-355	colBL	ColBL_20171217B	cell file 08 ג€“ H	355.195	22.3965	15.644	19.1157	4858.74	1589.48	0.00951236
cell file 08 ג€“ H-9264.0-379	colBL	ColBL_20171217B	cell file 08 ג€“ H	379.596	25.9599	16.7089	19.7276	6052.79	1843.84	0.00153197
cell file 08 ג€“ H-2441.0-417	colBL	ColBL_20171217B	cell file 08 ג€“ H	417.04	53.2434	14.7946	19.2382	10888.4	3145.25	1.18372e-08
cell file 10 ג€“ H-6465.0-9	colBL	ColBL_20171217B	cell file 10 ג€“ H	9.14869	6.8403	6.60969	9.17346	336.039	292.721	0.944863
cell file 10 ג€“ H-9397.0-18	colBL	ColBL_20171217B	cell file 10 ג€“ H	18.225	11.0642	10.221	12.8453	961.205	524.524	0.795626
cell file 10 ג€“ H-4799.0-36	colBL	ColBL_20171217B	cell file 10 ג€“ H	36.8757	8.6018	11.1668	13.0023	884.942	519.485	0.916772
cell file 10 ג€“ H-7056.0-45	colBL	ColBL_20171217B	cell file 10 ג€“ H	45.2276	8.71626	11.1184	13.2746	1026.26	565.148	0.913655
cell file 10 ג€“ H-2036.0-63	colBL	ColBL_20171217B	cell file 10 ג€“ H	63.8639	9.36479	10.6234	13.8946	972.214	548.086	0.892167
cell file 10 ג€“ H-11398.0-73	colBL	ColBL_20171217B	cell file 10 ג€“ H	73.5466	9.3795	14.8305	15.9042	1449.26	764.256	0.891597
cell file 10 ג€“ H-3439.0-81	colBL	ColBL_20171217B	cell file 10 ג€“ H	81.8602	8.73783	13.8382	16.3559	1590.12	798.203	0.913046
cell file 10 ג€“ H-11681.0-112	colBL	ColBL_20171217B	cell file 10 ג€“ H	112.309	7.23131	15.7718	17.7477	1603.95	826.514	0.941486
cell file 10 ג€“ H-3843.0-119	colBL	ColBL_20171217B	cell file 10 ג€“ H	119.559	7.33447	14.7963	17.5217	1553.8	803.643	0.940342
cell file 10 ג€“ H-11054.0-126	colBL	ColBL_20171217B	cell file 10 ג€“ H	126.699	6.91032	14.9556	17.884	1499.75	789.478	0.94437
cell file 10 ג€“ H-11687.0-135	colBL	ColBL_20171217B	cell file 10 ג€“ H	135.176	9.63958	15.8215	17.8072	2113.4	941.967	0.880858
cell file 10 ג€“ H-9069.0-143	colBL	ColBL_20171217B	cell file 10 ג€“ H	143.87	8.4614	15.9948	18.2329	1988.4	933.234	0.920345
cell file 10 ג€“ H-6003.0-152	colBL	ColBL_20171217B	cell file 10 ג€“ H	152.867	9.69809	17.5468	17.6996	2153.8	952.951	0.878262
cell file 10 ג€“ H-2960.0-170	colBL	ColBL_20171217B	cell file 10 ג€“ H	170.62	8.67736	18.221	19.5793	2537.03	1110.36	0.914735
cell file 10 ג€“ H-4089.0-178	colBL	ColBL_20171217B	cell file 10 ג€“ H	178.985	7.92775	18.7778	19.8267	2280.86	1035.61	0.931618
cell file 10 ג€“ H-10331.0-216	colBL	ColBL_20171217B	cell file 10 ג€“ H	216.371	10.0674	18.6391	19.7358	2732.43	1107.3	0.860241
cell file 10 ג€“ H-10577.0-226	colBL	ColBL_20171217B	cell file 10 ג€“ H	226.659	10.6818	18.0529	19.8935	2941.93	1171.53	0.823376
cell file 10 ג€“ H-2949.0-236	colBL	ColBL_20171217B	cell file 10 ג€“ H	236.62	9.54708	17.556	20.0706	2739.68	1155.79	0.884825
cell file 10 ג€“ H-8442.0-257	colBL	ColBL_20171217B	cell file 10 ג€“ H	257.222	9.76091	18.1382	20.0195	2771	1147.55	0.875398
cell file 10 ג€“ H-7544.0-271	colBL	ColBL_20171217B	cell file 10 ג€“ H	271.692	18.7665	18.3053	19.576	5280.61	1673.77	0.0622762
cell file 10 ג€“ H-7011.0-288	colBL	ColBL_20171217B	cell file 10 ג€“ H	288.299	13.8219	17.5119	19.9249	3576.65	1285.38	0.489063
cell file 10 ג€“ H-4183.0-301	colBL	ColBL_20171217B	cell file 10 ג€“ H	301.533	13.7178	17.7387	19.9878	3554.18	1303.47	0.502838
cell file 10 ג€“ H-10430.0-320	colBL	ColBL_20171217B	cell file 10 ג€“ H	320.638	24.2153	18.0607	20.4855	6538.98	1910.97	0.00371883
cell file 10 ג€“ H-12613.0-348	colBL	ColBL_20171217B	cell file 10 ג€“ H	348.03	31.0647	17.9874	20.1637	8135.46	2260.18	0.000126054
cell file 10 ג€“ H-6185.0-381	colBL	ColBL_20171217B	cell file 10 ג€“ H	381.249	34.3061	16.9083	18.9798	7946.51	2326.89	2.78947e-05
cell file 10 ג€“ H-2284.0-423	colBL	ColBL_20171217B	cell file 10 ג€“ H	423.926	49.9769	15.5385	19.8684	11404.4	3137.47	4.04001e-08
cell file 13 ג€“ H-6000.0-24	colBL	ColBL_20171217B	cell file 13 ג€“ H	24.0431	7.56524	11.9431	11.9642	774.427	474.3	0.937391
cell file 13 ג€“ H-9549.0-31	colBL	ColBL_20171217B	cell file 13 ג€“ H	31.1623	6.62917	12.5207	12.138	761.102	477.828	0.946052
cell file 13 ג€“ H-4740.0-45	colBL	ColBL_20171217B	cell file 13 ג€“ H	45.8751	7.61698	13.3897	12.5395	887.091	508.171	0.936653
cell file 13 ג€“ H-4835.0-52	colBL	ColBL_20171217B	cell file 13 ג€“ H	52.444	5.47382	12.5084	13.1114	665.529	465.339	0.943193
cell file 13 ג€“ H-10421.0-57	colBL	ColBL_20171217B	cell file 13 ג€“ H	57.8406	5.63341	13.9432	13.0456	754.631	500.144	0.94476
cell file 13 ג€“ H-10736.0-63	colBL	ColBL_20171217B	cell file 13 ג€“ H	63.1536	5.1716	14.8319	13.217	833.685	557.124	0.938705
cell file 13 ג€“ H-12484.0-75	colBL	ColBL_20171217B	cell file 13 ג€“ H	75.5179	9.793	18.5768	14.197	1640.67	786.077	0.873904
cell file 13 ג€“ H-7821.0-85	colBL	ColBL_20171217B	cell file 13 ג€“ H	85.1112	9.73764	16.0462	15.2418	1620.64	755.112	0.876468
cell file 13 ג€“ H-2085.0-92	colBL	ColBL_20171217B	cell file 13 ג€“ H	92.668	5.62508	14.53	13.8043	857.141	550.502	0.94469
cell file 13 ג€“ H-9337.0-98	colBL	ColBL_20171217B	cell file 13 ג€“ H	98.3629	6.26985	15.8115	14.7409	1028.17	614.174	0.947001
cell file 13 ג€“ H-57.0-127	colBL	ColBL_20171217B	cell file 13 ג€“ H	127.584	8.8616	17.0231	17.8996	2353.12	1022.81	0.909421
cell file 13 ג€“ H-438.0-142	colBL	ColBL_20171217B	cell file 13 ג€“ H	142.581	6.88382	17.4412	16.8974	1427.53	756.526	0.944562
cell file 13 ג€“ H-29.0-149	colBL	ColBL_20171217B	cell file 13 ג€“ H	149.407	7.13676	18.1299	18.3301	1670.5	852.488	0.942442
cell file 13 ג€“ H-7141.0-155	colBL	ColBL_20171217B	cell file 13 ג€“ H	155.953	6.35923	17.8105	18.2729	1574.96	841.605	0.946897
cell file 13 ג€“ H-7602.0-165	colBL	ColBL_20171217B	cell file 13 ג€“ H	165.471	12.3922	19.0026	17.9426	3047.62	1179.9	0.668471
cell file 13 ג€“ H-400.0-177	colBL	ColBL_20171217B	cell file 13 ג€“ H	177.983	13.2507	19.8559	18.9728	3489.69	1246	0.563941
cell file 13 ג€“ H-2160.0-191	colBL	ColBL_20171217B	cell file 13 ג€“ H	191.276	13.5796	20.5516	19.7821	3420	1221.86	0.521071
cell file 13 ג€“ H-9354.0-204	colBL	ColBL_20171217B	cell file 13 ג€“ H	204.139	13.3319	20.7273	20.4675	3641.01	1295.49	0.55345
cell file 13 ג€“ H-6210.0-228	colBL	ColBL_20171217B	cell file 13 ג€“ H	228.283	11.2112	19.3381	18.8909	3018.3	1149.74	0.783915
cell file 13 ג€“ H-4653.0-266	colBL	ColBL_20171217B	cell file 13 ג€“ H	266.999	13.2343	18.2719	18.7955	3165.81	1148.97	0.56605
cell file 13 ג€“ H-12054.0-293	colBL	ColBL_20171217B	cell file 13 ג€“ H	293.153	14.2836	18.5577	18.9819	3733.17	1305.01	0.428166
cell file 13 ג€“ H-8316.0-307	colBL	ColBL_20171217B	cell file 13 ג€“ H	307.599	15.3599	18.7993	20.244	4226.73	1411.34	0.295789
cell file 13 ג€“ H-1793.0-328	colBL	ColBL_20171217B	cell file 13 ג€“ H	328.239	25.1298	19.8869	19.6152	7393.17	2073.68	0.00233167
cell file 13 ג€“ H-12791.0-357	colBL	ColBL_20171217B	cell file 13 ג€“ H	357.467	32.8579	18.7713	20.2931	8905.48	2366.75	5.4325e-05
cell file 13 ג€“ H-12966.0-393	colBL	ColBL_20171217B	cell file 13 ג€“ H	393.064	37.6478	17.3942	20.838	10071.5	2729.72	6.2588e-06
cell file 16 ג€“ H-7753.0-16	colBL	ColBL_20171217B	cell file 16 ג€“ H	16.7449	8.99087	13.2463	11.6235	835.955	495.183	0.905385
cell file 16 ג€“ H-11405.0-25	colBL	ColBL_20171217B	cell file 16 ג€“ H	25.6891	9.37763	12.7821	11.0815	1000.31	573.881	0.89167
cell file 16 ג€“ H-13845.0-33	colBL	ColBL_20171217B	cell file 16 ג€“ H	33.7736	7.2515	14.4641	12.0071	846.943	525.486	0.94127
cell file 16 ג€“ H-7164.0-40	colBL	ColBL_20171217B	cell file 16 ג€“ H	40.1797	6.43953	13.9694	12.3851	818.76	502.958	0.946728
cell file 16 ג€“ H-9963.0-46	colBL	ColBL_20171217B	cell file 16 ג€“ H	46.2661	5.89454	14.0263	11.83	735.014	476.834	0.946373
cell file 16 ג€“ H-11512.0-52	colBL	ColBL_20171217B	cell file 16 ג€“ H	52.1429	5.57888	13.3623	12.5157	746.947	501.209	0.944279
cell file 16 ג€“ H-2479.0-57	colBL	ColBL_20171217B	cell file 16 ג€“ H	57.9275	5.84095	13.9632	11.4586	713.688	473.441	0.946129
cell file 16 ג€“ H-1800.0-63	colBL	ColBL_20171217B	cell file 16 ג€“ H	63.6638	5.72607	14.2261	12.1896	768.065	511.319	0.945458
cell file 16 ג€“ H-13137.0-69	colBL	ColBL_20171217B	cell file 16 ג€“ H	69.27	5.6141	16.3249	11.986	814.317	539.511	0.944596
cell file 16 ג€“ H-13467.0-74	colBL	ColBL_20171217B	cell file 16 ג€“ H	74.5519	5.67039	16.2776	11.8909	827.386	544.589	0.945056
cell file 16 ג€“ H-4598.0-80	colBL	ColBL_20171217B	cell file 16 ג€“ H	80.1792	6.17968	16.8499	12.7122	918.712	564.126	0.947012
cell file 16 ג€“ H-7114.0-86	colBL	ColBL_20171217B	cell file 16 ג€“ H	86.0997	6.48275	14.2578	12.6734	810.305	511.163	0.946607
cell file 16 ג€“ H-13556.0-91	colBL	ColBL_20171217B	cell file 16 ג€“ H	91.9623	5.42443	13.7514	13.8991	842.291	574.554	0.942606
cell file 16 ג€“ H-568.0-97	colBL	ColBL_20171217B	cell file 16 ג€“ H	97.3373	5.7455	15.6831	12.2197	825.881	534.793	0.945586
cell file 16 ג€“ H-3076.0-103	colBL	ColBL_20171217B	cell file 16 ג€“ H	103.59	6.89178	15.7273	13.2611	1064.53	606.244	0.944505
cell file 16 ג€“ H-2605.0-110	colBL	ColBL_20171217B	cell file 16 ג€“ H	110.009	6.19197	16.0823	12.2152	920.568	556.891	0.947016
cell file 16 ג€“ H-4838.0-116	colBL	ColBL_20171217B	cell file 16 ג€“ H	116.243	6.07684	15.5845	13.5968	945.548	567.507	0.946904
cell file 16 ג€“ H-7286.0-122	colBL	ColBL_20171217B	cell file 16 ג€“ H	122.299	6.33366	15.6052	14.0045	1017.25	598.024	0.946936
cell file 16 ג€“ H-10873.0-128	colBL	ColBL_20171217B	cell file 16 ג€“ H	129	7.70428	16.0296	14.6305	1249.91	673.723	0.935345
cell file 16 ג€“ H-1647.0-149	colBL	ColBL_20171217B	cell file 16 ג€“ H	149.444	7.89467	17.3782	14.3588	1352.61	702.733	0.932204
cell file 16 ג€“ H-1893.0-158	colBL	ColBL_20171217B	cell file 16 ג€“ H	158.986	10.9242	17.7404	15.9485	2274.69	948.372	0.806235
cell file 16 ג€“ H-6978.0-169	colBL	ColBL_20171217B	cell file 16 ג€“ H	169.483	9.98533	18.1597	16.2381	2093.61	904.809	0.864498
cell file 16 ג€“ H-13379.0-179	colBL	ColBL_20171217B	cell file 16 ג€“ H	179.004	9.62534	17.7794	15.951	1976.72	877.723	0.88148
cell file 16 ג€“ H-11725.0-188	colBL	ColBL_20171217B	cell file 16 ג€“ H	188.825	10.4749	17.4915	16.6221	2375.7	996.334	0.836813
cell file 16 ג€“ H-3706.0-208	colBL	ColBL_20171217B	cell file 16 ג€“ H	208.373	9.77798	18.551	16.6561	2190.45	936.368	0.874606
cell file 16 ג€“ H-4705.0-218	colBL	ColBL_20171217B	cell file 16 ג€“ H	218.023	10.3269	17.489	16.2655	2106.29	897.13	0.845775
cell file 16 ג€“ H-7762.0-228	colBL	ColBL_20171217B	cell file 16 ג€“ H	228.057	10.1724	17.2399	17.4974	2178.98	906.972	0.854574
cell file 16 ג€“ H-8248.0-260	colBL	ColBL_20171217B	cell file 16 ג€“ H	260.807	20.3853	18.8505	17.1275	4941.45	1560.13	0.0270928
cell file 16 ג€“ H-3343.0-281	colBL	ColBL_20171217B	cell file 16 ג€“ H	281.25	20.9218	18.1511	17.4451	4683.8	1485.17	0.0204956
cell file 16 ג€“ H-1123.0-302	colBL	ColBL_20171217B	cell file 16 ג€“ H	302.809	23.3261	17.1856	16.4676	4917.6	1584.05	0.00587679
cell file 16 ג€“ H-12211.0-325	colBL	ColBL_20171217B	cell file 16 ג€“ H	325.14	22.8626	16.9904	16.9525	4973.65	1563.92	0.00746913
cell file 16 ג€“ H-9721.0-348	colBL	ColBL_20171217B	cell file 16 ג€“ H	348.892	25.8498	18.015	17.591	6032.13	1814.95	0.00161939
cell file 16 ג€“ H-9444.0-374	colBL	ColBL_20171217B	cell file 16 ג€“ H	374.981	27.2223	15.6045	16.8007	5721.77	1786.18	0.000814643
cell file 16 ג€“ H-12747.0-405	colBL	ColBL_20171217B	cell file 16 ג€“ H	405.794	36.2205	16.1641	16.6923	7478.86	2227.06	1.17635e-05
cell file 17 ג€“ H-11039.0-33	colBL	ColBL_20171217B	cell file 17 ג€“ H	33.4761	9.33323	7.37494	10.3414	440.019	326.097	0.893376
cell file 17 ג€“ H-8406.0-45	colBL	ColBL_20171217B	cell file 17 ג€“ H	45.4377	15.0543	11.5571	13.5695	1501.01	746.246	0.331219
cell file 17 ג€“ H-8379.0-58	colBL	ColBL_20171217B	cell file 17 ג€“ H	58.4617	12.5915	11.7823	13.514	1403.22	699.876	0.645479
cell file 17 ג€“ H-11204.0-72	colBL	ColBL_20171217B	cell file 17 ג€“ H	72.1268	14.6037	12.4621	13.2692	1860.7	881.191	0.38685
cell file 17 ג€“ H-5047.0-86	colBL	ColBL_20171217B	cell file 17 ג€“ H	86.1523	13.571	11.6841	13.8125	1573.75	784.429	0.522203
cell file 17 ג€“ H-7768.0-123	colBL	ColBL_20171217B	cell file 17 ג€“ H	123.257	11.6732	15.855	14.5102	1935.35	871.437	0.743237
cell file 17 ג€“ H-916.0-134	colBL	ColBL_20171217B	cell file 17 ג€“ H	134.067	10.6474	16.4904	15.1098	1653.43	783.835	0.825685
cell file 19 ג€“ H-4061.0-21	colBL	ColBL_20171217B	cell file 19 ג€“ H	21.0013	6.46235	8.80497	10.5889	461.191	343.529	0.946666
cell file 19 ג€“ H-3007.0-26	colBL	ColBL_20171217B	cell file 19 ג€“ H	26.4827	5.61877	9.26947	11.8817	473.741	354.473	0.944636
cell file 19 ג€“ H-7787.0-102	colBL	ColBL_20171217B	cell file 19 ג€“ H	102.907	8.23825	13.2611	14.167	1146.93	618.414	0.925487
cell file 19 ג€“ H-920.0-117	colBL	ColBL_20171217B	cell file 19 ג€“ H	117.961	7.45947	14.4601	16.3138	1281.61	680.321	0.938811
cell file 19 ג€“ H-1716.0-125	colBL	ColBL_20171217B	cell file 19 ג€“ H	125.106	6.6145	15.4434	14.9941	1202.9	678.853	0.946118
cell file 19 ג€“ H-7742.0-131	colBL	ColBL_20171217B	cell file 19 ג€“ H	131.37	6.17729	14.7566	14.2854	998.141	621.463	0.947011
cell file 19 ג€“ H-7158.0-140	colBL	ColBL_20171217B	cell file 19 ג€“ H	140.982	13.6957	15.3662	16.8237	2579.98	1021.26	0.505758
cell file 19 ג€“ H-11760.0-151	colBL	ColBL_20171217B	cell file 19 ג€“ H	151.527	7.48021	14.571	15.1339	1247.8	664.572	0.938542
cell file 19 ג€“ H-9482.0-168	colBL	ColBL_20171217B	cell file 19 ג€“ H	168.557	9.61019	14.647	15.5519	1533.45	765.233	0.882136
cell file 19 ג€“ H-8237.0-330	colBL	ColBL_20171217B	cell file 19 ג€“ H	330.862	18.6322	16.8382	16.1165	3628.5	1263.63	0.066646
cell file 19 ג€“ H-10995.0-350	colBL	ColBL_20171217B	cell file 19 ג€“ H	350.857	23.4445	17.4631	14.7772	4371.25	1507.48	0.00552835
cell file 02-882.0-5	bri	Bri1_20170328_01	cell file 02	5.76616	4.89824	5.86794	11.152	226.681	225.854	0.930472
cell file 02-2554.0-10	bri	Bri1_20170328_01	cell file 02	10.1984	4.51386	9.37078	8.74192	299.959	270.263	0.930104
cell file 02-3007.0-26	bri	Bri1_20170328_01	cell file 02	26.8883	4.47575	12.3464	11.8752	524.008	420.023	0.929805
cell file 02-901.0-45	bri	Bri1_20170328_01	cell file 02	45.5429	4.03816	14.3137	11.1607	575.341	463.571	0.921891
cell file 02-7633.0-56	bri	Bri1_20170328_01	cell file 02	56.2046	4.16294	11.0957	15.1387	659.526	550.437	0.925115
cell file 02-212.0-60	bri	Bri1_20170328_01	cell file 02	60.147	4.46431	8.42218	16.0511	757.855	573.447	0.929705
cell file 02-2056.0-64	bri	Bri1_20170328_01	cell file 02	64.5016	5.04948	9.56933	12.8312	650.42	526.911	0.92945
cell file 02-2438.0-68	bri	Bri1_20170328_01	cell file 02	68.5612	4.71733	8.74927	13.4796	678.234	528.721	0.930862
cell file 02-6757.0-73	bri	Bri1_20170328_01	cell file 02	73.2903	6.19752	16.9773	14.8159	1014.12	678.866	0.902123
cell file 02-7811.0-82	bri	Bri1_20170328_01	cell file 02	82.4568	5.10517	14.1313	16.7259	1123.26	749.93	0.928922
cell file 02-3679.0-87	bri	Bri1_20170328_01	cell file 02	87.1526	4.70065	11.8862	15.7329	998.001	692.335	0.930849
cell file 02-2226.0-96	bri	Bri1_20170328_01	cell file 02	96.1831	4.28513	15.586	14.7692	839.125	616.836	0.927465
cell file 02-2052.0-121	bri	Bri1_20170328_01	cell file 02	121.872	8.88	18.705	17.5689	2207.15	968.726	0.63048
cell file 02-5319.0-131	bri	Bri1_20170328_01	cell file 02	131.121	8.48841	19.3198	15.9083	2032.16	928.131	0.694201
cell file 02-4222.0-142	bri	Bri1_20170328_01	cell file 02	142.74	11.2327	17.499	16.2145	2581.1	1054.62	0.214594
cell file 02-2039.0-157	bri	Bri1_20170328_01	cell file 02	157.066	15.62	17.955	16.5748	3657.72	1332.16	0.00785234
cell file 02-5560.0-174	bri	Bri1_20170328_01	cell file 02	174.964	16.5881	18.8524	16.3459	3798.07	1332.86	0.00365748
cell file 02-2717.0-194	bri	Bri1_20170328_01	cell file 02	194.548	17.761	15.8298	15.4408	3452.25	1246.95	0.00146277
cell file 05-2929.0-10	bri	Bri1_20170328_01	cell file 05	10.551	7.28309	14.9862	9.75638	690.263	469.224	0.836314
cell file 05-6965.0-16	bri	Bri1_20170328_01	cell file 05	16.6611	6.05659	10.644	10.4733	513.828	376.301	0.907458
cell file 05-949.0-21	bri	Bri1_20170328_01	cell file 05	21.4215	3.72842	11.6525	10.8474	333.662	316.438	0.909104
cell file 05-7091.0-25	bri	Bri1_20170328_01	cell file 05	25.0022	3.30397	11.0236	10.6306	325.368	320.303	0.872739
cell file 05-7189.0-30	bri	Bri1_20170328_01	cell file 05	30.203	7.265	11.3641	12.3564	765.763	473.927	0.837835
cell file 05-6408.0-36	bri	Bri1_20170328_01	cell file 05	36.8841	6.77448	15.8187	13.9763	1083.81	620.944	0.873172
cell file 05-6224.0-42	bri	Bri1_20170328_01	cell file 05	42.3813	5.04548	15.1439	14.7087	888.713	602.759	0.929485
cell file 05-2781.0-47	bri	Bri1_20170328_01	cell file 05	47.1187	4.30192	13.9972	14.8798	713.944	546.184	0.927732
cell file 05-6442.0-50	bri	Bri1_20170328_01	cell file 05	50.9603	4.37839	10.7384	14.7086	709.297	585.666	0.928795
cell file 05-4668.0-55	bri	Bri1_20170328_01	cell file 05	55.3677	5.98052	10.3455	15.052	968.977	641.774	0.910085
cell file 05-7230.0-60	bri	Bri1_20170328_01	cell file 05	60.0331	5.15702	7.72632	15.1896	820.195	603.629	0.928358
cell file 05-5506.0-64	bri	Bri1_20170328_01	cell file 05	64.7074	5.92215	6.72384	16.0488	915.492	649.311	0.911984
cell file 05-4286.0-69	bri	Bri1_20170328_01	cell file 05	69.1231	4.40798	17.0797	12.3059	821.138	604.97	0.929141
cell file 05-722.0-74	bri	Bri1_20170328_01	cell file 05	74.805	6.51756	19.7299	16.0115	1464.93	803.104	0.887572
cell file 05-5249.0-80	bri	Bri1_20170328_01	cell file 05	80.5042	3.97039	8.48562	36.4852	1523.98	1282.69	0.919736
cell file 05-4317.0-83	bri	Bri1_20170328_01	cell file 05	83.1285	3.63858	11.354	14.4561	792.893	651.878	0.903686
cell file 05-1815.0-87	bri	Bri1_20170328_01	cell file 05	87.9729	6.3772	13.8507	16.6935	1349.18	805.222	0.89439
cell file 05-4701.0-94	bri	Bri1_20170328_01	cell file 05	94.8538	7.62672	15.1646	18.1451	2481.47	1375.22	0.804176
cell file 05-2743.0-98	bri	Bri1_20170328_01	cell file 05	98.4233	7.87868	18.8759	16.8059	2085.64	969.717	0.776478
cell file 05-6686.0-106	bri	Bri1_20170328_01	cell file 05	106.461	7.56528	19.7633	16.1621	1913.15	913.577	0.810388
cell file 05-6863.0-114	bri	Bri1_20170328_01	cell file 05	114.012	6.35823	19.3789	16.6738	1637.93	859.11	0.895258
cell file 05-6130.0-120	bri	Bri1_20170328_01	cell file 05	120.786	6.36054	18.1678	17.3031	1611.74	859.208	0.895153
cell file 05-3324.0-129	bri	Bri1_20170328_01	cell file 05	129.22	10.1431	19.4797	19.9664	3043.49	1215.74	0.393793
cell file 05-2847.0-139	bri	Bri1_20170328_01	cell file 05	139.458	9.86035	21.8811	19.0535	3179.71	1252.44	0.447529
cell file 05-4741.0-153	bri	Bri1_20170328_01	cell file 05	153.046	16.7511	21.7858	17.5413	4921.29	1584.19	0.00321787
cell file 05-1729.0-173	bri	Bri1_20170328_01	cell file 05	173.185	19.9562	19.9201	18.6673	5843.51	1792.14	0.000273114
cell file 05-4881.0-196	bri	Bri1_20170328_01	cell file 05	196.707	25.1679	18.4331	17.6976	6611.96	1989.41	6.32346e-06
cell file 07-4833.0-4	bri	Bri1_20170328_01	cell file 07	4.72948	10.7685	8.40267	6.94584	464.977	350.257	0.283726
cell file 07-2548.0-12	bri	Bri1_20170328_01	cell file 07	12.9702	7.63468	10.2575	8.4943	534.16	380.145	0.803356
cell file 07-1380.0-20	bri	Bri1_20170328_01	cell file 07	20.052	7.30064	10.8358	7.65702	506.123	408.717	0.834822
cell file 07-7244.0-29	bri	Bri1_20170328_01	cell file 07	29.7597	4.1966	10.3676	10.6107	700.053	595.341	0.925836
cell file 07-430.0-33	bri	Bri1_20170328_01	cell file 07	33.3493	4.13699	8.14956	10.7428	503.816	433.911	0.924518
cell file 07-283.0-36	bri	Bri1_20170328_01	cell file 07	36.7875	3.66681	7.28019	9.88913	422.996	425.208	0.905491
cell file 07-2869.0-40	bri	Bri1_20170328_01	cell file 07	40.21	3.85746	13.9157	10.7844	510.702	448.383	0.915403
cell file 07-2513.0-43	bri	Bri1_20170328_01	cell file 07	43.6879	3.95813	19.4375	11.8261	696.401	611.534	0.919312
cell file 07-645.0-49	bri	Bri1_20170328_01	cell file 07	49.2052	7.66787	16.9073	10.396	1101.34	657.733	0.799898
cell file 07-3412.0-54	bri	Bri1_20170328_01	cell file 07	54.9022	4.94133	17.9333	12.0217	788.416	565.019	0.930243
cell file 07-5018.0-59	bri	Bri1_20170328_01	cell file 07	59.0899	4.13288	19.6737	12.5769	783.1	598.249	0.92442
cell file 07-825.0-63	bri	Bri1_20170328_01	cell file 07	63.3557	4.73325	18.8147	13.1697	872.349	614.579	0.930866
cell file 07-7869.0-67	bri	Bri1_20170328_01	cell file 07	67.5005	4.2906	19.1193	11.8814	804.705	595.806	0.927553
cell file 07-5121.0-73	bri	Bri1_20170328_01	cell file 07	73.8288	7.74815	19.317	14.3495	1654.16	833.97	0.791279
cell file 07-6232.0-79	bri	Bri1_20170328_01	cell file 07	79.7098	4.63992	19.2534	13.5955	972.142	673.794	0.930732
cell file 07-292.0-84	bri	Bri1_20170328_01	cell file 07	84.479	5.62893	18.6534	13.313	1117.09	692.576	0.920078
cell file 07-5879.0-91	bri	Bri1_20170328_01	cell file 07	91.6672	7.99332	20.4743	15.5547	1927.32	923.082	0.762665
cell file 07-5425.0-96	bri	Bri1_20170328_01	cell file 07	96.8849	4.18287	17.9401	13.475	1025.85	758.163	0.925549
cell file 07-3647.0-100	bri	Bri1_20170328_01	cell file 07	100.493	4.20777	17.4996	13.5637	1004.9	733.674	0.926063
cell file 07-6135.0-107	bri	Bri1_20170328_01	cell file 07	107.148	9.32766	22.1171	15.7277	2591.94	1089.95	0.549504
cell file 07-5769.0-115	bri	Bri1_20170328_01	cell file 07	115.629	8.61565	21.1988	15.8589	2276.45	999.899	0.674361
cell file 07-1462.0-124	bri	Bri1_20170328_01	cell file 07	124.294	8.6122	22.8565	15.3459	2318.44	1014.76	0.67491
cell file 07-7682.0-132	bri	Bri1_20170328_01	cell file 07	132.92	8.95405	21.6245	15.747	2354.48	1021.6	0.617602
cell file 07-6412.0-146	bri	Bri1_20170328_01	cell file 07	146.081	20.025	21.2451	15.8355	4329.22	1476.23	0.000259343
cell file 07-3955.0-167	bri	Bri1_20170328_01	cell file 07	167.69	21.5109	15.7383	10.1364	2617.91	1104.93	8.5967e-05
cell file 07-4523.0-218	bri	Bri1_20170328_01	cell file 07	218.773	44.9577	11.5953	11.7679	4506.64	1898.89	4.40177e-11
cell file 10-7104.0-7	bri	Bri1_20170328_01	cell file 10	7.90199	7.70593	9.03505	7.32891	341.431	278.085	0.795857
cell file 10-2414.0-13	bri	Bri1_20170328_01	cell file 10	13.4519	5.13386	11.2915	10.6619	423.043	332.322	0.928618
cell file 10-1112.0-17	bri	Bri1_20170328_01	cell file 10	17.3936	4.22515	12.3263	12.4488	506.356	421.583	0.926403
cell file 10-546.0-21	bri	Bri1_20170328_01	cell file 10	21.4156	4.64359	12.0428	12.5625	516.187	413.265	0.930742
cell file 10-1557.0-25	bri	Bri1_20170328_01	cell file 10	25.378	4.59153	11.8196	13.6961	497.329	409.674	0.930554
cell file 10-3740.0-34	bri	Bri1_20170328_01	cell file 10	34.6328	4.40658	12.2571	12.7129	658.663	516.362	0.929126
cell file 10-819.0-38	bri	Bri1_20170328_01	cell file 10	38.7657	5.39846	14.4371	15.1199	1013.49	665.098	0.924832
cell file 10-7651.0-43	bri	Bri1_20170328_01	cell file 10	43.054	4.99399	13.6422	15.8669	1050.36	716.119	0.929896
cell file 10-1013.0-47	bri	Bri1_20170328_01	cell file 10	47.8884	5.99374	17.3992	16.1504	1222.4	728.748	0.909641
cell file 10-82.0-53	bri	Bri1_20170328_01	cell file 10	53.3039	5.95518	18.2823	16.3566	1288.14	748.783	0.910922
cell file 10-2279.0-59	bri	Bri1_20170328_01	cell file 10	59.1414	6.7134	17.6816	16.199	1418.43	771.981	0.876832
cell file 10-5156.0-64	bri	Bri1_20170328_01	cell file 10	64.3351	4.45821	15.4547	15.2796	1021.45	711.415	0.92965
cell file 10-5676.0-68	bri	Bri1_20170328_01	cell file 10	68.0633	4.23203	16.7324	14.4933	763.639	652.624	0.926533
cell file 10-6783.0-71	bri	Bri1_20170328_01	cell file 10	71.8124	5.49646	14.0365	26.7091	1901.93	1208.44	0.922978
cell file 10-2584.0-75	bri	Bri1_20170328_01	cell file 10	75.6861	6.32809	18.4494	15.1388	1425.93	787.295	0.896611
cell file 10-3292.0-88	bri	Bri1_20170328_01	cell file 10	88.7586	7.79476	17.9067	14.8118	1637.49	825.61	0.786106
cell file 10-6085.0-96	bri	Bri1_20170328_01	cell file 10	96.0483	6.80538	17.8877	19.2407	1869.34	957.24	0.871262
cell file 10-6940.0-101	bri	Bri1_20170328_01	cell file 10	101.91	6.2923	17.8806	21.6714	1960.86	1005.1	0.898179
cell file 10-2553.0-108	bri	Bri1_20170328_01	cell file 10	108.191	7.8654	20.6696	19.6924	2456.52	1098.55	0.778029
cell file 10-1379.0-114	bri	Bri1_20170328_01	cell file 10	114.691	7.7811	16.9287	21.2864	2409.85	1113.53	0.787635
cell file 10-6209.0-122	bri	Bri1_20170328_01	cell file 10	122.142	8.93723	18.0857	20.1108	2589.96	1122.45	0.620548
cell file 10-597.0-129	bri	Bri1_20170328_01	cell file 10	129.496	8.79184	18.7897	21.1207	2718.34	1163.84	0.645492
cell file 10-3476.0-139	bri	Bri1_20170328_01	cell file 10	139.27	15.514	17.6262	20.875	4148.06	1451.99	0.00853977
cell file 10-2463.0-150	bri	Bri1_20170328_01	cell file 10	150.101	18.2922	16.987	14.903	2964.62	1162.1	0.000969988
cell file 10-2811.0-170	bri	Bri1_20170328_01	cell file 10	170.251	26.7247	15.3577	11.2736	3784.18	1422.02	2.17857e-06
cell file 10-7618.0-192	bri	Bri1_20170328_01	cell file 10	192.912	23.8227	16.4711	14.3485	4331.56	1530.45	1.62252e-05
cell file 13-4255.0-21	bri	Bri1_20170328_01	cell file 13	21.2743	3.8861	11.2983	13.1767	405.633	385.728	0.916597
cell file 13-3150.0-24	bri	Bri1_20170328_01	cell file 13	24.0413	3.06406	11.8039	14.3611	402.006	387.918	0.833804
cell file 13-53.0-27	bri	Bri1_20170328_01	cell file 13	27.9519	5.64365	12.7371	16.2588	638.917	450.972	0.919727
cell file 13-13.0-30	bri	Bri1_20170328_01	cell file 13	30.8727	2.01348	6.74757	7.78488	105.903	173.449	0.229094
cell file 13-4532.0-37	bri	Bri1_20170328_01	cell file 13	37.2827	3.28367	16.6446	15.1972	576.126	523.998	0.870126
cell file 13-5715.0-48	bri	Bri1_20170328_01	cell file 13	48.4993	7.62847	15.1348	15.8229	1404.55	738.662	0.803996
cell file 13-6288.0-54	bri	Bri1_20170328_01	cell file 13	54.0509	6.09847	16.7932	15.596	1179.72	701.394	0.905937
cell file 13-6931.0-59	bri	Bri1_20170328_01	cell file 13	59.4769	5.50129	13.9043	16.7461	1135.61	729.45	0.92288
cell file 13-1372.0-63	bri	Bri1_20170328_01	cell file 13	63.2459	4.38498	12.9077	16.7654	897.965	644.802	0.928875
cell file 13-6773.0-67	bri	Bri1_20170328_01	cell file 13	67.457	4.20379	15.284	16.2952	898.529	659.124	0.925983
cell file 13-1200.0-70	bri	Bri1_20170328_01	cell file 13	70.5961	3.35037	12.0888	14.7023	648.955	580.639	0.878331
cell file 13-4296.0-75	bri	Bri1_20170328_01	cell file 13	75.7882	8.28114	16.0719	17.8348	1854.72	889.286	0.724591
cell file 13-6.0-82	bri	Bri1_20170328_01	cell file 13	82.4325	7.29539	15.9367	15.9555	1436.96	750.766	0.83527
cell file 13-7378.0-88	bri	Bri1_20170328_01	cell file 13	88.0484	4.80007	16.4942	17.1795	984.676	690.874	0.9308
cell file 13-4603.0-92	bri	Bri1_20170328_01	cell file 13	92.1916	4.73375	17.289	19.0559	1291.45	813.956	0.930866
cell file 13-3242.0-97	bri	Bri1_20170328_01	cell file 13	97.708	9.05949	18.2953	19.2592	2474.43	1080.67	0.598873
cell file 13-5259.0-106	bri	Bri1_20170328_01	cell file 13	106.447	11.011	19.6935	18.8476	3179.69	1214.08	0.246065
cell file 13-3269.0-116	bri	Bri1_20170328_01	cell file 13	116.363	12.4511	19.5483	18.8979	3795.37	1355.14	0.0926491
cell file 13-3798.0-155	bri	Bri1_20170328_01	cell file 13	155.596	15.5305	18.0623	19.8243	4252.93	1411.55	0.00842892
cell file 13-7319.0-167	bri	Bri1_20170328_01	cell file 13	167.824	16.5507	17.6496	18.8801	3716.71	1336.33	0.00376664
cell file 13-1794.0-185	bri	Bri1_20170328_01	cell file 13	185.453	28.4611	19.0725	23.2779	9000.22	2448.49	6.8429e-07
cell file 13-7158.0-209	bri	Bri1_20170328_01	cell file 13	209.395	31.2243	19.5312	19.7362	9996.51	2636.42	1.15419e-07
cell file 13-4069.0-264	bri	Bri1_20170328_01	cell file 13	264.87	49.619	16.6764	20.7166	12588.9	3249.12	4.1197e-12
cell file 16-2145.0-14	bri	Bri1_20170328_01	cell file 16	14.1071	6.22005	12.5098	8.54341	504.284	375.681	0.901212
cell file 16-4794.0-19	bri	Bri1_20170328_01	cell file 16	19.071	4.66858	12.6815	10.5312	510.823	399.008	0.930802
cell file 16-2051.0-22	bri	Bri1_20170328_01	cell file 16	22.9792	3.76839	12.2683	9.93014	400.599	378.107	0.911228
cell file 16-5162.0-31	bri	Bri1_20170328_01	cell file 16	31.2255	5.16096	14.3291	11.4865	674.246	481.321	0.928313
cell file 16-329.0-35	bri	Bri1_20170328_01	cell file 16	35.3102	3.7645	13.7194	11.7524	542.082	464.342	0.911028
cell file 16-1350.0-39	bri	Bri1_20170328_01	cell file 16	39.1362	4.3691	14.1173	12.8197	653.14	514.741	0.928679
cell file 16-4636.0-43	bri	Bri1_20170328_01	cell file 16	43.5329	5.32679	14.6926	14.4085	953.68	632.571	0.926033
cell file 16-2875.0-49	bri	Bri1_20170328_01	cell file 16	49.0589	5.84954	17.092	13.9078	1038.11	644.769	0.914211
cell file 16-1995.0-53	bri	Bri1_20170328_01	cell file 16	53.4397	4.54911	17.4968	13.1805	829.027	592.811	0.930334
cell file 16-723.0-57	bri	Bri1_20170328_01	cell file 16	57.6584	4.73559	17.8393	12.9636	877.619	603.787	0.930866
cell file 16-1327.0-61	bri	Bri1_20170328_01	cell file 16	61.8321	4.38276	17.2522	13.5122	822.944	604.103	0.928848
cell file 16-6540.0-66	bri	Bri1_20170328_01	cell file 16	66.1475	4.68124	17.9418	13.3773	888.498	642.515	0.930824
cell file 16-5542.0-70	bri	Bri1_20170328_01	cell file 16	70.3503	4.39286	17.9651	16.4118	1079.32	737.514	0.928969
cell file 16-8035.0-75	bri	Bri1_20170328_01	cell file 16	75.7482	7.43729	18.1475	17.2928	1707.71	880.416	0.822668
cell file 16-2449.0-81	bri	Bri1_20170328_01	cell file 16	81.5911	5.06206	16.6311	19.1176	1144.89	733.719	0.929338
cell file 16-3900.0-85	bri	Bri1_20170328_01	cell file 16	85.8352	5.11281	17.1254	20.8741	1258.58	803.969	0.928843
cell file 16-8090.0-90	bri	Bri1_20170328_01	cell file 16	90.6638	5.18448	17.9954	18.4381	1172.64	756.262	0.928032
cell file 16-4575.0-95	bri	Bri1_20170328_01	cell file 16	95.5172	5.96308	18.5849	19.3466	1492.9	845.621	0.910663
cell file 16-6514.0-122	bri	Bri1_20170328_01	cell file 16	122.93	13.1525	19.0487	17.5698	3122.83	1189.84	0.0546487
cell file 16-3089.0-133	bri	Bri1_20170328_01	cell file 16	133.208	12.3339	19.0061	17.9651	3102.69	1176.94	0.100951
cell file 19-3909.0-1	bri	Bri1_20170328_01	cell file 19	1.8201	7.61651	8.8549	6.28027	323.929	266.321	0.805223
cell file 19-4492.0-7	bri	Bri1_20170328_01	cell file 19	7.3094	6.04527	13.7178	8.35951	565.071	404.781	0.90786
cell file 19-3504.0-26	bri	Bri1_20170328_01	cell file 19	26.5162	4.63361	16.1323	11.6702	712.351	528.442	0.930713
cell file 19-1067.0-29	bri	Bri1_20170328_01	cell file 19	29.9379	3.86777	14.6281	11.4545	582.91	520.1	0.915841
cell file 19-6188.0-43	bri	Bri1_20170328_01	cell file 19	43.8166	5.30982	17.8907	12.7496	933.047	607.81	0.926298
cell file 19-429.0-47	bri	Bri1_20170328_01	cell file 19	47.7203	6.64571	20.8044	11.805	1228.31	773.363	0.880712
cell file 19-5692.0-54	bri	Bri1_20170328_01	cell file 19	54.1479	6.24722	19.5257	15.0521	1524.33	848.765	0.900092
cell file 19-3982.0-59	bri	Bri1_20170328_01	cell file 19	59.7379	6.06435	23.3413	14.4079	1410.09	832.196	0.90718
cell file 19-5446.0-64	bri	Bri1_20170328_01	cell file 19	64.3018	3.96266	20.3501	13.5676	915.675	703.435	0.91947
cell file 19-2258.0-67	bri	Bri1_20170328_01	cell file 19	67.7618	3.90393	21.49	14.1633	923.895	727.146	0.917307
cell file 19-2006.0-72	bri	Bri1_20170328_01	cell file 19	72.3407	5.45576	23.8259	14.581	1548.4	923.314	0.923778
cell file 19-2390.0-76	bri	Bri1_20170328_01	cell file 19	76.8015	3.96681	22.4706	13.491	1042.43	760.996	0.919613
cell file 19-4480.0-82	bri	Bri1_20170328_01	cell file 19	82.7584	7.87609	22.796	14.145	1902.64	927.804	0.776782
cell file 19-5810.0-95	bri	Bri1_20170328_01	cell file 19	95.2697	8.06756	20.732	15.919	2102.86	992.193	0.753309
cell file 22-6435.0-3	bri	Bri1_20170328_01	cell file 22	3.01398	7.45568	8.09595	8.27139	334.325	267.431	0.820958
cell file 22-6449.0-8	bri	Bri1_20170328_01	cell file 22	8.20832	4.97216	8.03817	10.1154	317.355	272.447	0.930049
cell file 22-4862.0-12	bri	Bri1_20170328_01	cell file 22	12.994	6.47979	11.6706	9.15989	584.931	419.891	0.889477
cell file 22-5544.0-18	bri	Bri1_20170328_01	cell file 22	18.7947	5.81218	14.7058	11.3835	816.7	549.022	0.915298
cell file 22-7110.0-36	bri	Bri1_20170328_01	cell file 22	36.0847	5.23974	13.8207	12.1993	778.706	559.845	0.927317
cell file 22-5126.0-47	bri	Bri1_20170328_01	cell file 22	47.1136	3.37417	12.2869	13.1885	698.711	621.458	0.881007
cell file 22-7479.0-50	bri	Bri1_20170328_01	cell file 22	50.1375	3.31022	7.69337	11.828	552.836	581.08	0.873523
cell file 22-139.0-54	bri	Bri1_20170328_01	cell file 22	54.3624	6.32414	12.6212	13.9391	1171.73	739.191	0.896786
cell file 22-4252.0-59	bri	Bri1_20170328_01	cell file 22	59.5903	4.81676	7.8981	12.2695	861.104	665.347	0.930764
cell file 22-4171.0-63	bri	Bri1_20170328_01	cell file 22	63.382	4.2685	7.43285	15.7984	726.729	678.549	0.927187
cell file 22-652.0-66	bri	Bri1_20170328_01	cell file 22	66.6908	3.5034	17.8463	15.9402	842.039	681.109	0.893541
cell file 22-1311.0-72	bri	Bri1_20170328_01	cell file 22	72.106	6.72198	20.7487	14.8762	1586.03	854.029	0.876327
cell file 22-5073.0-78	bri	Bri1_20170328_01	cell file 22	78.6492	5.94681	21.717	14.4696	1485.27	840.143	0.911194
cell file 22-2750.0-84	bri	Bri1_20170328_01	cell file 22	84.3804	5.73385	19.5528	13.7324	1271.18	767.353	0.917452
cell file 22-925.0-89	bri	Bri1_20170328_01	cell file 22	89.5381	4.30654	13.5502	14.346	818.085	667.417	0.927803
cell file 22-712.0-93	bri	Bri1_20170328_01	cell file 22	93.6202	3.9167	13.8113	16.0905	969.841	741.688	0.917799
cell file 22-2834.0-99	bri	Bri1_20170328_01	cell file 22	99.6837	7.72076	20.3086	15.6033	1921.31	940.141	0.794261
cell file 22-6125.0-106	bri	Bri1_20170328_01	cell file 22	106.129	4.42903	17.8496	15.1525	1022.34	727.513	0.929366
cell file 22-7894.0-110	bri	Bri1_20170328_01	cell file 22	110.818	4.73902	18.4981	15.6915	1051.47	724.948	0.930865
cell file 22-3488.0-118	bri	Bri1_20170328_01	cell file 22	118.212	9.97949	18.204	14.7505	2097.52	923.484	0.424724
cell file 22-3851.0-129	bri	Bri1_20170328_01	cell file 22	129.314	9.75205	19.2861	17.8986	2344.31	1022.18	0.468368
cell file 22-2330.0-138	bri	Bri1_20170328_01	cell file 22	138.862	9.78196	20.9895	17.0365	2567.38	1078.84	0.462608
cell file 22-109.0-149	bri	Bri1_20170328_01	cell file 22	149.762	12.4758	21.8207	16.0291	2941.57	1124.26	0.0909792
cell file 07-2605.0-88	bri	Bri1_20170802_07	cell file 07	88.2689	11.9397	16.3786	10.7408	1273.84	676.432	0.133832
cell file 08-3555.0-6	bri	Bri1_20170802_07	cell file 08	6.80609	5.08777	10.753	7.40738	290.316	265.655	0.929095
cell file 08-2926.0-19	bri	Bri1_20170802_07	cell file 08	19.5395	4.44158	10.1579	10.9795	324.148	291.496	0.929492
cell file 08-237.0-23	bri	Bri1_20170802_07	cell file 08	23.6036	4.9285	9.98777	11.0662	381.122	305.203	0.930316
cell file 08-2925.0-42	bri	Bri1_20170802_07	cell file 08	42.0224	6.12907	14.876	14.2605	909.233	556.731	0.904792
cell file 08-3140.0-48	bri	Bri1_20170802_07	cell file 08	48.4999	7.08479	17.0368	14.7752	1143.32	629.293	0.852108
cell file 08-3883.0-54	bri	Bri1_20170802_07	cell file 08	54.0533	5.02859	13.9099	16.0463	793.007	546.722	0.929627
cell file 08-2401.0-58	bri	Bri1_20170802_07	cell file 08	58.8177	5.03973	15.3706	16.5231	970.718	634.011	0.929534
cell file 08-3144.0-64	bri	Bri1_20170802_07	cell file 08	64.313	5.91133	14.7478	15.5473	1036.73	631.059	0.912326
cell file 08-3462.0-69	bri	Bri1_20170802_07	cell file 08	69.8051	6.0063	15.7921	15.3102	1112.57	658.715	0.909214
cell file 08-3330.0-88	bri	Bri1_20170802_07	cell file 08	88.2419	7.04933	18.3364	12.796	1132.63	698.386	0.854734
cell file 08-1161.0-93	bri	Bri1_20170802_07	cell file 08	93.7805	5.44276	19.8147	17.2443	1370.54	796.662	0.924024
cell file 10-1853.0-2	bri	Bri1_20170802_07	cell file 10	2.17406	6.15903	6.94224	10.5282	330.867	287.174	0.903642
cell file 10-312.0-7	bri	Bri1_20170802_07	cell file 10	7.07242	5.70365	6.38526	13.0995	336.099	302.412	0.918238
cell file 10-796.0-12	bri	Bri1_20170802_07	cell file 10	12.7088	7.15337	7.36725	7.74456	296.659	246.44	0.846862
cell file 10-739.0-15	bri	Bri1_20170802_07	cell file 10	15.0598	4.45183	9.38697	8.48602	251.695	248.382	0.929591
cell file 10-2200.0-19	bri	Bri1_20170802_07	cell file 10	19.5492	6.38506	11.2658	13.6575	747.946	493.134	0.894027
cell file 10-3566.0-36	bri	Bri1_20170802_07	cell file 10	36.3446	4.23668	15.6366	14.3907	699.774	548.364	0.92662
cell file 10-3833.0-40	bri	Bri1_20170802_07	cell file 10	40.1023	4.02314	15.7155	14.4308	700.179	546.256	0.92144
cell file 10-31.0-48	bri	Bri1_20170802_07	cell file 10	48.7367	3.73983	14.8153	14.5941	667.486	547.776	0.909727
cell file 10-2614.0-54	bri	Bri1_20170802_07	cell file 10	54.1577	7.13751	15.488	16.4713	1468.75	773.987	0.848095
cell file 10-2182.0-63	bri	Bri1_20170802_07	cell file 10	63.8285	4.05407	16.5982	15.9004	862.284	644.726	0.922354
cell file 10-3894.0-68	bri	Bri1_20170802_07	cell file 10	68.2807	4.78226	16.8324	15.4512	1058.39	705.661	0.93083
cell file 10-1594.0-72	bri	Bri1_20170802_07	cell file 10	72.6979	5.09114	16.3562	17.0104	992.816	657.641	0.929062
cell file 10-4264.0-80	bri	Bri1_20170802_07	cell file 10	80.0745	8.75351	16.8993	16.335	1990.73	908.964	0.651904
cell file 10-2362.0-89	bri	Bri1_20170802_07	cell file 10	89.0625	9.99862	14.8554	18.5832	2085.81	961.315	0.42108
cell file 10-3174.0-102	bri	Bri1_20170802_07	cell file 10	102.065	7.18096	17.9495	18.3972	1762.41	884.846	0.844688
cell file 10-715.0-111	bri	Bri1_20170802_07	cell file 10	111.49	12.9315	17.0878	19.0086	3224.54	1208.65	0.0646842
cell file 10-262.0-156	bri	Bri1_20170802_07	cell file 10	156.15	24.1294	15.198	21.5807	5320.56	1803.94	1.3065e-05
cell file 11-1818.0-11	bri	Bri1_20170802_07	cell file 11	11.0347	4.14332	10.6364	8.91879	305.314	290.726	0.924667
cell file 11-3945.0-14	bri	Bri1_20170802_07	cell file 11	14.2049	3.13655	12.6273	9.44823	318.911	310.682	0.84763
cell file 11-1415.0-18	bri	Bri1_20170802_07	cell file 11	18.076	4.45599	13.6115	11.0082	435.708	365.371	0.92963
cell file 11-423.0-21	bri	Bri1_20170802_07	cell file 11	21.3484	3.98784	12.3227	9.13678	367.438	346.129	0.920321
cell file 11-3930.0-34	bri	Bri1_20170802_07	cell file 11	34.5513	7.44123	13.1362	11.9383	866.294	516.062	0.822303
cell file 11-2094.0-40	bri	Bri1_20170802_07	cell file 11	40.647	4.39201	15.3268	11.8631	1122.76	859.208	0.928959
cell file 11-2608.0-44	bri	Bri1_20170802_07	cell file 11	44.5498	3.87639	16.1091	13.3274	633.72	506.957	0.9162
cell file 11-3042.0-49	bri	Bri1_20170802_07	cell file 11	49.6914	7.1602	16.0934	13.7612	1254.16	674.481	0.846327
cell file 11-781.0-57	bri	Bri1_20170802_07	cell file 11	57.161	7.71499	17.6197	13.037	1268.87	669.576	0.794883
cell file 11-119.0-64	bri	Bri1_20170802_07	cell file 11	64.7062	8.01312	17.1902	12.2342	1232.92	644.765	0.760201
cell file 11-560.0-71	bri	Bri1_20170802_07	cell file 11	71.9638	6.08186	16.3435	13.7647	1017.26	613.805	0.906547
cell file 11-1171.0-77	bri	Bri1_20170802_07	cell file 11	77.1151	5.19183	15.5229	13.7173	920.543	605.621	0.927941
cell file 11-117.0-84	bri	Bri1_20170802_07	cell file 11	84.119	8.93403	17.1912	13.0713	1580.32	762.831	0.621107
cell file 11-524.0-101	bri	Bri1_20170802_07	cell file 11	101.387	9.47382	15.7167	13.8578	1482.53	701.05	0.521816
cell file 11-2267.0-142	bri	Bri1_20170802_07	cell file 11	142.146	17.3671	17.0163	17.5533	3698.7	1299.53	0.00198724
cell file 15-3336.0-3	bri	Bri1_20170802_07	cell file 15	3.69856	4.24478	7.71324	10.0884	223.424	219.982	0.926769
cell file 15-705.0-11	bri	Bri1_20170802_07	cell file 15	11.457	5.8695	12.5499	12.994	663.576	460.402	0.913614
cell file 15-3703.0-22	bri	Bri1_20170802_07	cell file 15	22.9177	6.72093	13.6179	8.73751	531.377	383.672	0.876389
cell file 15-2828.0-34	bri	Bri1_20170802_07	cell file 15	34.7642	7.73491	14.7425	16.0272	1245.98	670.54	0.792726
cell file 15-3316.0-41	bri	Bri1_20170802_07	cell file 15	41.2246	7.9494	13.325	17.3309	1222.3	662.253	0.768048
cell file 15-28.0-47	bri	Bri1_20170802_07	cell file 15	47.6051	6.21367	14.0983	11.6432	657.611	438.753	0.901472
cell file 15-3885.0-57	bri	Bri1_20170802_07	cell file 15	57.3728	4.3437	14.7149	14.6114	676.693	508.591	0.928344
cell file 15-3145.0-61	bri	Bri1_20170802_07	cell file 15	61.3336	4.44436	15.024	13.7382	700.813	525.104	0.92952
cell file 15-3358.0-65	bri	Bri1_20170802_07	cell file 15	65.4379	4.52119	14.6984	14.0489	603.168	462.843	0.930155
cell file 15-1314.0-69	bri	Bri1_20170802_07	cell file 15	69.638	4.54134	15.0034	14.6213	712.37	508.272	0.930287
cell file 15-3617.0-74	bri	Bri1_20170802_07	cell file 15	74.1236	5.19177	18.1467	12.4613	1219.19	807.662	0.927942
cell file 15-3899.0-79	bri	Bri1_20170802_07	cell file 15	79.6445	5.86665	13.2242	15.9894	897.392	566.11	0.913699
cell file 15-2884.0-85	bri	Bri1_20170802_07	cell file 15	85.0461	6.88193	15.4117	12.7926	1112.82	633.801	0.866357
cell file 15-2201.0-90	bri	Bri1_20170802_07	cell file 15	90.8286	6.73468	17.0319	15.1528	1296.43	712.821	0.875574
cell file 15-507.0-100	bri	Bri1_20170802_07	cell file 15	100.19	13.2086	18.6798	15.1992	2737.3	1052.87	0.0523452
cell file 16-2763.0-17	bri	Bri1_20170802_07	cell file 16	17.6389	3.37724	10.7464	10.3937	300.98	303.679	0.881343
cell file 16-2796.0-22	bri	Bri1_20170802_07	cell file 16	22.1275	6.35793	11.244	11.8947	629.705	420.629	0.895271
cell file 16-2475.0-31	bri	Bri1_20170802_07	cell file 16	31.6127	5.01094	12.8765	13.791	678.796	482.355	0.929768
cell file 16-2971.0-36	bri	Bri1_20170802_07	cell file 16	36.9072	5.88983	13.2975	12.5061	769.651	499.66	0.912994
cell file 16-2061.0-42	bri	Bri1_20170802_07	cell file 16	42.1851	6.52962	12.4101	11.4515	670.112	436.205	0.886953
cell file 16-2547.0-55	bri	Bri1_20170802_07	cell file 16	55.0138	4.32884	15.3399	16.092	803.674	597.626	0.928135
cell file 16-2214.0-58	bri	Bri1_20170802_07	cell file 16	58.6223	3.96427	16.406	16.0125	704.143	567.712	0.919526
cell file 16-1693.0-62	bri	Bri1_20170802_07	cell file 16	62.642	5.1051	17.3359	17.3081	1064.39	686.755	0.928923
cell file 16-2011.0-99	bri	Bri1_20170802_07	cell file 16	99.1943	13.0392	17.5795	22.9349	3110.77	1166.35	0.0595953
cell file 16-2980.0-110	bri	Bri1_20170802_07	cell file 16	110.657	11.5146	15.0312	21.0818	2821.08	1129.67	0.178838
cell file 02-6545.0-1	bri	Bri1_20170817	cell file 02	1.13493	6.55238	6.85317	12.655	417.674	336.25	0.88577
cell file 02-5111.0-20	bri	Bri1_20170817	cell file 02	20.2525	3.88816	11.8949	11.572	452.128	392.34	0.91668
cell file 02-6102.0-24	bri	Bri1_20170817	cell file 02	24.1845	4.20971	11.9319	9.56192	425.061	369.27	0.926101
cell file 02-5880.0-29	bri	Bri1_20170817	cell file 02	29.7354	6.90751	14.6664	16.7106	1266.12	712.093	0.864661
cell file 02-191.0-35	bri	Bri1_20170817	cell file 02	35.7991	6.3354	15.6227	19.1393	1491	823.506	0.896286
cell file 02-2646.0-42	bri	Bri1_20170817	cell file 02	42.3288	6.25754	17.312	17.6664	1586.23	853.261	0.89966
cell file 02-4849.0-59	bri	Bri1_20170817	cell file 02	59.7016	4.35421	14.6683	19.1769	1180.75	816.716	0.928486
cell file 02-1008.0-65	bri	Bri1_20170817	cell file 02	65.2074	6.12501	18.098	21.2471	1848.93	981.9	0.904946
cell file 02-5168.0-71	bri	Bri1_20170817	cell file 02	71.6881	6.45971	16.9893	20.5478	1715.81	919.34	0.890468
cell file 02-3438.0-76	bri	Bri1_20170817	cell file 02	76.4512	5.59553	18.6962	17.1387	1408.61	869.46	0.920852
cell file 02-43.0-82	bri	Bri1_20170817	cell file 02	82.1054	5.43186	19.9512	23.7922	1839.17	1032.43	0.924228
cell file 02-2082.0-89	bri	Bri1_20170817	cell file 02	89.9037	8.92665	19.6046	21.5462	3025.12	1255.91	0.622395
cell file 02-5537.0-98	bri	Bri1_20170817	cell file 02	98.0984	7.53432	19.625	21.5875	2259.22	1110.8	0.81344
cell file 02-5524.0-106	bri	Bri1_20170817	cell file 02	106.018	8.40936	21.1281	24.6574	3332.27	1356.03	0.706079
cell file 02-3914.0-119	bri	Bri1_20170817	cell file 02	119.67	17.192	20.1629	23.5728	6350.22	1908.92	0.00227827
cell file 02-2475.0-133	bri	Bri1_20170817	cell file 02	133.562	15.0789	22.1524	24.9243	4937.83	1641.47	0.0120545
cell file 02-5096.0-149	bri	Bri1_20170817	cell file 02	149.73	18.7745	21.677	22.7511	7096.62	2049.07	0.000669699
cell file 02-5020.0-172	bri	Bri1_20170817	cell file 02	172.545	26.73	18.3637	24.6721	9299.27	2422.72	2.17078e-06
cell file 04-626.0-29	bri	Bri1_20170817	cell file 04	29.8459	6.00327	15.3043	11.4885	631.939	459.813	0.909317
cell file 04-6614.0-36	bri	Bri1_20170817	cell file 04	36.5665	7.88088	14.8803	11.1475	930.302	566.498	0.776221
cell file 04-5844.0-44	bri	Bri1_20170817	cell file 04	44.847	10.67	17.4648	10.027	1282	675.454	0.299925
cell file 04-2178.0-55	bri	Bri1_20170817	cell file 04	55.1733	9.45147	15.5702	12.5307	1360.88	712.9	0.526076
cell file 04-5058.0-65	bri	Bri1_20170817	cell file 04	65.2335	8.88092	15.3911	12.3929	1234.1	658.436	0.630322
cell file 04-2829.0-74	bri	Bri1_20170817	cell file 04	74.2605	9.2316	15.5668	12.6322	1222.81	647.737	0.567438
cell file 04-4069.0-99	bri	Bri1_20170817	cell file 04	99.4852	15.2301	18.7133	14.4056	3015.16	1167.54	0.0106934
cell file 04-3227.0-115	bri	Bri1_20170817	cell file 04	115.661	16.0236	21.5654	15.73	3726.52	1415.62	0.00570683
cell file 04-1635.0-134	bri	Bri1_20170817	cell file 04	134.067	21.103	17.7197	15.3137	4486.28	1515.38	0.000116111
cell file 05-2700.0-1	bri	Bri1_20170817	cell file 05	1.13493	7.73647	16.6975	5.88806	634.5	521.996	0.792556
cell file 05-266.0-7	bri	Bri1_20170817	cell file 05	7.05443	7.96558	16.0825	10.0121	957.843	598.179	0.766078
cell file 05-1353.0-12	bri	Bri1_20170817	cell file 05	12.7657	4.55164	15.1443	10.2746	521.042	409.336	0.930348
cell file 05-4928.0-16	bri	Bri1_20170817	cell file 05	16.79	4.70977	18.1276	10.7298	661.708	543.022	0.930857
cell file 05-4071.0-21	bri	Bri1_20170817	cell file 05	21.0963	3.93304	14.4275	11.5632	564.261	491.618	0.918411
cell file 05-2252.0-24	bri	Bri1_20170817	cell file 05	24.939	4.00693	15.3011	12.2021	621.498	517.012	0.920936
cell file 05-1839.0-30	bri	Bri1_20170817	cell file 05	30.9357	8.0401	18.7003	14.1788	1551.49	813.495	0.756807
cell file 05-140.0-38	bri	Bri1_20170817	cell file 05	38.6119	7.01672	23.0686	13.3871	1568.41	861.668	0.857097
cell file 05-3951.0-45	bri	Bri1_20170817	cell file 05	45.2358	6.27495	21.0116	13.8075	1615	918.891	0.898923
cell file 05-4006.0-51	bri	Bri1_20170817	cell file 05	51.2053	6.07197	22.2013	14.2689	1456.46	848.492	0.906906
cell file 05-2949.0-57	bri	Bri1_20170817	cell file 05	57.5784	6.20056	19.3198	14.2881	1564.19	902.851	0.902001
cell file 05-1886.0-64	bri	Bri1_20170817	cell file 05	64.0884	6.64461	21.5498	12.8835	1384.66	793.213	0.880774
cell file 05-6629.0-77	bri	Bri1_20170817	cell file 05	77.4088	5.37067	21.7824	14.6077	1224.39	776.985	0.925313
cell file 05-5640.0-82	bri	Bri1_20170817	cell file 05	82.437	5.05394	24.5353	18.1829	1626.54	999.004	0.929411
cell file 05-484.0-99	bri	Bri1_20170817	cell file 05	99.5892	11.1856	25.1312	18.5675	3986.55	1445.76	0.221036
cell file 05-1896.0-112	bri	Bri1_20170817	cell file 05	112.186	12.9227	24.488	19.1749	4581.34	1595.5	0.0651175
cell file 05-1610.0-122	bri	Bri1_20170817	cell file 05	122.426	12.8148	22.068	19.3497	3938.89	1482.14	0.0706534
cell file 05-4197.0-134	bri	Bri1_20170817	cell file 05	134.913	12.9386	20.8826	18.525	4050.06	1439.63	0.0643366
cell file 05-3262.0-148	bri	Bri1_20170817	cell file 05	148.958	14.858	20.2498	19.0216	4503.78	1510.84	0.01436
cell file 05-5963.0-194	bri	Bri1_20170817	cell file 05	194.715	50.9469	20.419	21.4894	15036.6	3764.86	2.14773e-12
cell file 07-905.0-1	bri	Bri1_20170817	cell file 07	1.13493	9.02686	16.612	9.11309	953.545	588.312	0.604716
cell file 07-5311.0-6	bri	Bri1_20170817	cell file 07	6.99852	6.32348	11.14	9.85103	494.89	368.176	0.896816
cell file 07-3610.0-14	bri	Bri1_20170817	cell file 07	14.6126	8.75513	12.8938	6.33899	531.259	384.47	0.651635
cell file 07-6292.0-21	bri	Bri1_20170817	cell file 07	21.7965	6.09825	18.5059	12.8922	970.406	620.37	0.905945
cell file 07-1110.0-27	bri	Bri1_20170817	cell file 07	27.5602	6.65671	14.9901	11.8164	935.326	563.194	0.880094
cell file 07-4997.0-33	bri	Bri1_20170817	cell file 07	33.7742	5.73605	18.9268	13.8031	1149.14	708.453	0.917394
cell file 07-2101.0-39	bri	Bri1_20170817	cell file 07	39.2536	5.81868	18.709	14.0909	1262.43	734.549	0.915111
cell file 07-5834.0-45	bri	Bri1_20170817	cell file 07	45.1559	6.10777	17.9297	15.0611	1321.91	746.278	0.905592
cell file 07-5905.0-50	bri	Bri1_20170817	cell file 07	50.479	4.90854	16.2089	15.6388	1012.41	682.463	0.930422
cell file 07-5035.0-55	bri	Bri1_20170817	cell file 07	55.3696	6.24424	19.9508	16.0804	1471.27	821.616	0.900216
cell file 07-444.0-60	bri	Bri1_20170817	cell file 07	60.6704	5.36401	18.1881	15.8894	1206.58	743.721	0.925425
cell file 07-2249.0-66	bri	Bri1_20170817	cell file 07	66.3235	6.64506	19.5735	16.3694	1540.61	815.092	0.880749
cell file 07-5800.0-72	bri	Bri1_20170817	cell file 07	72.9581	7.58797	19.5272	18.2094	1927.23	936.734	0.808118
cell file 07-6291.0-80	bri	Bri1_20170817	cell file 07	80.0811	7.20542	21.7903	17.9162	1947.7	955.783	0.842729
cell file 07-4110.0-86	bri	Bri1_20170817	cell file 07	86.57	7.19447	20.9418	17.731	2071.03	1017.41	0.843609
cell file 07-5485.0-93	bri	Bri1_20170817	cell file 07	93.8689	8.48361	22.5788	18.0928	2385.35	1056.93	0.694932
cell file 07-4492.0-102	bri	Bri1_20170817	cell file 07	102.795	10.4256	21.6982	19.0779	3041.21	1191.58	0.342118
cell file 07-3806.0-113	bri	Bri1_20170817	cell file 07	113.2	11.2869	20.8731	18.1572	2975.77	1159.09	0.207347
cell file 07-2802.0-123	bri	Bri1_20170817	cell file 07	123.548	11.5566	21.6575	19.269	3884.07	1445.1	0.17392
cell file 07-5887.0-183	bri	Bri1_20170817	cell file 07	183.739	44.883	18.1016	17.4042	12070.5	3192.76	4.57711e-11
cell file 07a-1149.0-14	bri	Bri1_20170817	cell file 07a	14.5431	9.54518	15.2718	6.97903	732.194	476.025	0.508168
cell file 09-3722.0-1	bri	Bri1_20170817	cell file 09	1.13493	6.83527	6.25441	9.23852	212.216	205.621	0.869376
cell file 09-5097.0-6	bri	Bri1_20170817	cell file 09	6.14826	6.18796	8.33059	11.0526	375.356	305.271	0.902505
cell file 09-4915.0-11	bri	Bri1_20170817	cell file 09	11.2467	6.3987	7.84283	11.4141	392.46	309.35	0.893391
cell file 09-345.0-16	bri	Bri1_20170817	cell file 09	16.9418	5.03858	10.9376	13.1421	470.345	381.028	0.929544
cell file 09-1929.0-20	bri	Bri1_20170817	cell file 09	20.8788	3.92571	10.3277	16.2548	479.037	407.022	0.918139
cell file 09-2190.0-24	bri	Bri1_20170817	cell file 09	24.8572	4.60863	10.8248	15.7296	515.831	413.986	0.930625
cell file 09-3099.0-28	bri	Bri1_20170817	cell file 09	28.76	5.1068	10.866	16.7055	643.722	467.908	0.928905
cell file 09-2592.0-33	bri	Bri1_20170817	cell file 09	33.8622	5.54864	10.5038	8.30624	389.564	317.17	0.92189
cell file 09-4141.0-34	bri	Bri1_20170817	cell file 09	34.491	7.15634	13.2816	13.274	969.156	584.586	0.84663
cell file 09-2207.0-38	bri	Bri1_20170817	cell file 09	38.0907	4.69206	10.8818	9.4277	377.757	314.192	0.93084
cell file 09-6633.0-44	bri	Bri1_20170817	cell file 09	44.8193	12.0807	12.655	10.0815	993.505	568.637	0.121149
cell file 09-839.0-53	bri	Bri1_20170817	cell file 09	53.4248	9.44894	16.6848	17.065	1679.82	862.837	0.526557
cell file 09-480.0-60	bri	Bri1_20170817	cell file 09	60.1513	6.82783	16.2335	17.291	1636.39	854.258	0.869849
cell file 09-4517.0-66	bri	Bri1_20170817	cell file 09	66.3117	6.9009	16.5121	16.7276	1428.42	767.95	0.865102
cell file 09-2876.0-72	bri	Bri1_20170817	cell file 09	72.7175	8.06621	15.7291	17.3125	1621.05	819.538	0.753482
cell file 09-1056.0-78	bri	Bri1_20170817	cell file 09	78.9571	7.27568	16.8137	18.2434	1626.54	846.931	0.836939
cell file 09-621.0-85	bri	Bri1_20170817	cell file 09	85.1438	7.19114	17.6235	20.9283	1989.74	975.116	0.843876
cell file 09-650.0-94	bri	Bri1_20170817	cell file 09	94.0022	13.4313	19.0868	23.1884	4045.54	1406.67	0.0440793
cell file 09-5757.0-106	bri	Bri1_20170817	cell file 09	106.613	13.325	17.4154	28.7088	4673.19	1627.88	0.0478563
cell file 09-981.0-184	bri	Bri1_20170817	cell file 09	184.298	38.7277	19.716	18.8062	10968.1	2877.55	1.30431e-09
cell file 12-1737.0-4	bri	Bri1_20170817	cell file 12	4.16102	6.94202	6.66984	8.9884	283.905	251.994	0.862329
cell file 12-4168.0-8	bri	Bri1_20170817	cell file 12	8.74738	5.23994	7.13376	8.10009	253.772	231.785	0.927314
cell file 12-4334.0-13	bri	Bri1_20170817	cell file 12	13.8619	4.85076	11.6622	12.3481	537.298	425.303	0.930664
cell file 12-6281.0-17	bri	Bri1_20170817	cell file 12	17.2777	3.90549	11.0654	12.395	474.888	408.375	0.917367
cell file 12-6346.0-21	bri	Bri1_20170817	cell file 12	21.5889	5.14291	12.0301	13.608	684.401	483.912	0.928518
cell file 12-432.0-25	bri	Bri1_20170817	cell file 12	25.6646	4.89786	11.7844	13.7007	679.938	482.084	0.930473
cell file 12-4160.0-31	bri	Bri1_20170817	cell file 12	31.7658	7.94602	14.4309	17.7732	1474.79	750.201	0.768457
cell file 12-794.0-39	bri	Bri1_20170817	cell file 12	39.1528	8.92348	13.8156	16.3438	1565.6	768.802	0.622947
cell file 12-4823.0-46	bri	Bri1_20170817	cell file 12	46.2663	6.99614	14.8303	20.1468	1477.03	797.708	0.858564
cell file 12-3920.0-51	bri	Bri1_20170817	cell file 12	51.332	6.26953	16.4451	20.1165	1500.18	831.406	0.899153
cell file 12-3575.0-57	bri	Bri1_20170817	cell file 12	57.3866	6.98456	15.1139	21.191	1613.63	876.416	0.85938
cell file 12-4505.0-62	bri	Bri1_20170817	cell file 12	62.0859	6.17998	10.716	21.3927	1271.94	800.855	0.902821
cell file 12-5145.0-68	bri	Bri1_20170817	cell file 12	68.2665	9.11521	18.7584	22.4753	2572	1106.74	0.588805
cell file 12-3603.0-76	bri	Bri1_20170817	cell file 12	76.0403	9.07308	16.7651	21.5875	2549.06	1142.74	0.596428
cell file 12-4273.0-81	bri	Bri1_20170817	cell file 12	81.7368	8.02953	18.2343	21.8121	2076.56	1028.87	0.758142
cell file 12-3909.0-88	bri	Bri1_20170817	cell file 12	88.5245	7.92132	18.499	22.2464	2595.71	1153.1	0.77143
cell file 12-4819.0-98	bri	Bri1_20170817	cell file 12	98.1751	13.8539	18.6134	24.0346	4979.32	1620.71	0.0317088
cell file 12-3266.0-115	bri	Bri1_20170817	cell file 12	115.178	24.5468	18.4684	24.0796	7820.86	2144.66	9.74567e-06
cell file 12-6443.0-173	bri	Bri1_20170817	cell file 12	173.885	49.398	20.8936	22.3793	15063.8	3656.66	4.59588e-12
cell file 14-6128.0-1	bri	Bri1_20170817	cell file 14	1.13493	6.70982	8.51766	10.0348	433.185	336.255	0.877042
cell file 14-1883.0-6	bri	Bri1_20170817	cell file 14	6.19186	5.56499	11.6949	11.6873	603.028	432.73	0.921534
cell file 14-3132.0-11	bri	Bri1_20170817	cell file 14	11.1086	6.25172	12.5798	13.2585	861.147	551.646	0.899904
cell file 14-6514.0-17	bri	Bri1_20170817	cell file 14	17.1339	6.94156	13.0415	13.495	953.496	565.079	0.86236
cell file 14-4802.0-22	bri	Bri1_20170817	cell file 14	22.2285	4.67145	12.7802	13.3669	648.619	480.956	0.930807
cell file 14-5956.0-25	bri	Bri1_20170817	cell file 14	25.9633	4.29539	13.2875	12.1027	528.864	437.56	0.92763
cell file 14-402.0-30	bri	Bri1_20170817	cell file 14	30.9007	5.95348	14.6551	15.5614	1124.74	673.485	0.910977
cell file 14-193.0-35	bri	Bri1_20170817	cell file 14	35.5331	5.61872	15.787	17.0034	1148.77	718.899	0.920317
cell file 14-1902.0-41	bri	Bri1_20170817	cell file 14	41.1635	6.79618	16.673	15.7482	1396.73	755.521	0.871835
cell file 14-4694.0-47	bri	Bri1_20170817	cell file 14	47.0537	6.59708	14.8316	17.5105	1379.45	773.266	0.883389
cell file 14-2575.0-53	bri	Bri1_20170817	cell file 14	53.5324	7.61147	17.2997	19.6544	1956.7	967.311	0.805737
cell file 14-3404.0-60	bri	Bri1_20170817	cell file 14	60.2621	7.70853	17.6769	18.1092	2046.13	978.905	0.795578
cell file 14-6553.0-67	bri	Bri1_20170817	cell file 14	67.1225	7.3036	17.9238	19.5784	1869.58	926.832	0.834569
cell file 14-1400.0-72	bri	Bri1_20170817	cell file 14	72.8382	6.74964	17.2386	20.9923	1723.14	892.648	0.874679
cell file 14-4162.0-79	bri	Bri1_20170817	cell file 14	79.0506	6.67613	17.3196	18.8038	1619.47	842.792	0.878991
cell file 14-4018.0-85	bri	Bri1_20170817	cell file 14	85.0526	7.3611	14.7475	19.2567	1660.61	842.311	0.829564
cell file 14-338.0-93	bri	Bri1_20170817	cell file 14	93.0643	10.2045	17.7508	20.7297	2614.63	1076.16	0.382347
cell file 14-844.0-101	bri	Bri1_20170817	cell file 14	101.21	8.40188	17.5705	18.8686	2381.75	1052.72	0.707185
cell file 14-5725.0-115	bri	Bri1_20170817	cell file 14	115.519	23.2272	17.2828	20.9456	6258.52	1885.24	2.47845e-05
cell file 14-5512.0-145	bri	Bri1_20170817	cell file 14	145.099	38.1668	18.7438	18.6526	10622.1	2829.75	1.79436e-09
cell file 14-5446.0-183	bri	Bri1_20170817	cell file 14	183.695	43.7517	18.4626	22.4821	12580.2	3369.22	8.30674e-11
cell file 18-2235.0-1	bri	Bri1_20170817	cell file 18	1.13493	6.68213	10.1809	11.2315	461.816	351.806	0.878647
cell file 18-2081.0-4	bri	Bri1_20170817	cell file 18	4.02852	5.67033	10.7852	12.4848	537.395	396.161	0.919077
cell file 18-505.0-9	bri	Bri1_20170817	cell file 18	9.59347	6.27268	10.9127	11.3889	543.653	393.083	0.899019
cell file 18-3166.0-14	bri	Bri1_20170817	cell file 18	14.2642	4.76279	10.3494	11.5433	470.518	377.538	0.930853
cell file 18-896.0-19	bri	Bri1_20170817	cell file 18	19.6271	7.25918	17.1827	14.271	1160.58	659.891	0.838321
cell file 18-5846.0-25	bri	Bri1_20170817	cell file 18	25.1106	4.29402	11.4872	15.4674	747.155	573.308	0.927608
cell file 18-4362.0-28	bri	Bri1_20170817	cell file 18	28.8422	4.43416	9.25379	15.016	652.255	520.713	0.929419
cell file 18-5279.0-34	bri	Bri1_20170817	cell file 18	34.695	8.9644	14.7221	15.4839	1474.63	771.556	0.615783
cell file 18-2818.0-41	bri	Bri1_20170817	cell file 18	41.6776	9.80687	10.7719	16.8326	1362.3	726.37	0.457812
cell file 18-2989.0-47	bri	Bri1_20170817	cell file 18	47.833	6.14348	15.0337	17.4155	1112.74	689.567	0.904243
cell file 18-917.0-52	bri	Bri1_20170817	cell file 18	52.3702	5.13612	8.95505	16.4999	1038.74	720.542	0.928594
cell file 18-4423.0-56	bri	Bri1_20170817	cell file 18	56.4603	5.88885	10.2214	18.2242	1573.77	928.075	0.913024
cell file 18-5756.0-61	bri	Bri1_20170817	cell file 18	61.3993	5.55276	13.8891	18.1275	1401.62	867.444	0.921801
cell file 18-2011.0-67	bri	Bri1_20170817	cell file 18	67.3599	6.66064	16.7316	18.0785	1722.23	917.117	0.879872
cell file 18-1874.0-73	bri	Bri1_20170817	cell file 18	73.4736	7.0533	17.8841	19.0522	2071.1	1017.86	0.854443
cell file 18-1254.0-80	bri	Bri1_20170817	cell file 18	80.5532	7.12912	19.8449	21.5783	2305.28	1103.2	0.848743
cell file 18-3428.0-87	bri	Bri1_20170817	cell file 18	87.0049	6.82538	18.2319	20.5976	1938.01	1043.06	0.870005
cell file 18-2167.0-101	bri	Bri1_20170817	cell file 18	101.6	10.8525	21.7656	25.2808	4374.35	1587.05	0.270312
cell file 18-1558.0-113	bri	Bri1_20170817	cell file 18	113.752	15.4889	22.3436	22.8121	6186.61	1915.96	0.00871121
cell file 18-3772.0-132	bri	Bri1_20170817	cell file 18	132.834	21.7238	21.982	24.6212	8751.06	2325.1	7.35406e-05
cell file 18-5798.0-156	bri	Bri1_20170817	cell file 18	156.479	28.1003	19.8503	21.9834	9999.14	2711.18	8.68201e-07
cell file 18-2899.0-190	bri	Bri1_20170817	cell file 18	190.117	44.3337	21.6143	24.9195	18373.1	4144.88	6.1068e-11
cell file 20-1189.0-5	bri	Bri1_20170817	cell file 20	5.77718	5.20402	7.74355	11.5304	343.776	307.145	0.927788
cell file 20-1312.0-11	bri	Bri1_20170817	cell file 20	11.4169	7.40202	11.3719	12.5503	803.787	488.673	0.825898
cell file 20-249.0-18	bri	Bri1_20170817	cell file 20	18.3932	7.85495	11.4951	14.1173	994.279	578.844	0.779242
cell file 20-4639.0-23	bri	Bri1_20170817	cell file 20	23.7434	5.19426	14.7386	15.1403	833.933	578.537	0.927911
cell file 20-5463.0-27	bri	Bri1_20170817	cell file 20	27.8385	4.49866	13.7697	14.6927	718.079	532.239	0.929991
cell file 20-3026.0-32	bri	Bri1_20170817	cell file 20	32.7906	4.71284	13.0588	15.1779	776.911	559.03	0.930859
cell file 20-4646.0-37	bri	Bri1_20170817	cell file 20	37.2046	6.48389	9.75358	13.4533	712.305	505.179	0.889272
cell file 20-5968.0-41	bri	Bri1_20170817	cell file 20	41.8267	5.41776	9.53917	15.5629	577.045	448.243	0.924486
cell file 20-3447.0-46	bri	Bri1_20170817	cell file 20	46.8737	6.64135	10.3573	16.1018	608.88	433.485	0.880956
cell file 20-6758.0-54	bri	Bri1_20170817	cell file 20	54.6092	10.6255	12.8679	19.3261	1834.67	891.838	0.307403
cell file 20-2265.0-68	bri	Bri1_20170817	cell file 20	68.2933	7.0243	16.4381	19.9907	1904.75	978.425	0.856553
cell file 20-1243.0-74	bri	Bri1_20170817	cell file 20	74.7408	6.66087	17.1376	19.4527	1776.94	922.921	0.879859
cell file 20-2665.0-81	bri	Bri1_20170817	cell file 20	81.6625	6.44095	18.8884	22.4079	1787.94	943.668	0.891381
cell file 20-5938.0-87	bri	Bri1_20170817	cell file 20	87.9251	6.28597	19.044	21.1191	1950.5	1004.76	0.898451
cell file 20-2919.0-96	bri	Bri1_20170817	cell file 20	96.1059	9.51824	19.5177	22.2122	2740.17	1153.2	0.513328
cell file 20-6489.0-105	bri	Bri1_20170817	cell file 20	105.054	9.72511	18.3202	23.1462	3060.45	1277.49	0.473559
cell file 20-5842.0-114	bri	Bri1_20170817	cell file 20	114.858	12.3817	21.1234	25.6283	4447.91	1630.13	0.0974886
cell file 20-5855.0-125	bri	Bri1_20170817	cell file 20	125.494	12.139	17.6527	25.3245	4213.38	1513.94	0.116212
cell file 20-6117.0-139	bri	Bri1_20170817	cell file 20	139.635	16.9705	21.1546	24.949	5910.37	1780.6	0.00270929
cell file 20-5034.0-157	bri	Bri1_20170817	cell file 20	157.939	21.963	18.0324	24.4486	7282.91	2112.29	6.17473e-05
cell file 20-1278.0-184	bri	Bri1_20170817	cell file 20	184.126	40.9072	18.453	24.2776	11844.5	3038.48	3.86277e-10
cell file 22-1258.0-5	bri	Bri1_20170817	cell file 22	5.24213	10.1032	12.5179	8.21324	887.761	543.883	0.401283
cell file 22-31.0-13	bri	Bri1_20170817	cell file 22	13.9728	7.21466	17.6142	9.52547	1363.84	849.824	0.841982
cell file 22-992.0-19	bri	Bri1_20170817	cell file 22	19.903	7.9308	13.3279	12.6382	1080.05	612.213	0.770293
cell file 22-1544.0-27	bri	Bri1_20170817	cell file 22	27.2933	8.11177	14.9047	11.8218	1033.93	590.156	0.747584
cell file 22-2811.0-33	bri	Bri1_20170817	cell file 22	33.9001	7.4715	13.2635	12.0791	933.388	557.309	0.819472
cell file 22-3856.0-39	bri	Bri1_20170817	cell file 22	39.8919	7.86299	17.9339	17.169	1532.37	802.05	0.778309
cell file 22-2610.0-45	bri	Bri1_20170817	cell file 22	45.1807	5.84185	18.6747	18.6613	1424.47	825.156	0.914438
cell file 22-4963.0-50	bri	Bri1_20170817	cell file 22	50.7075	5.92171	18.1413	18.4408	1472.63	826.65	0.911998
cell file 22-3599.0-56	bri	Bri1_20170817	cell file 22	56.3568	6.2969	19.1331	20.7905	1825.16	961.982	0.89798
cell file 22-573.0-63	bri	Bri1_20170817	cell file 22	63.2991	7.3882	19.515	19.9845	2092.54	1014.21	0.827146
cell file 22-5582.0-69	bri	Bri1_20170817	cell file 22	69.2689	6.81297	19.1977	19.1103	2000.52	1001.77	0.870787
cell file 22-6405.0-76	bri	Bri1_20170817	cell file 22	76.7154	9.28091	18.9397	18.1299	2320.75	1011.86	0.558262
cell file 22-3314.0-84	bri	Bri1_20170817	cell file 22	84.8885	9.42021	17.9034	20.2197	2493.97	1092.05	0.532019
cell file 22-2673.0-96	bri	Bri1_20170817	cell file 22	96.0192	13.1766	21.8842	20.8188	4599.47	1550.71	0.0536476
cell file 22-4511.0-108	bri	Bri1_20170817	cell file 22	108.067	15.3594	22.7608	22.4903	6133.34	1863.85	0.00965219
cell file 22-3206.0-126	bri	Bri1_20170817	cell file 22	126.233	22.8345	22.3906	22.286	8378.45	2244.4	3.28452e-05
cell file 22-2487.0-151	bri	Bri1_20170817	cell file 22	151.104	28.9664	20.7522	21.5186	9819.73	2612.61	4.91392e-07
cell file 22-2128.0-189	bri	Bri1_20170817	cell file 22	189.626	57.595	19.9095	22.6152	20623.5	4812.57	9.4813e-14
cell file 01 ג€“ H-918.0-0	col	Col_20161116	cell file 01 ג€“ H	0.995	7.48664	7.89261	6.38494	266.124	242.409	0.718072
cell file 01 ג€“ H-1136.0-5	col	Col_20161116	cell file 01 ג€“ H	5.06846	5.39096	9.8025	6.94435	229.218	219.499	0.916272
cell file 01 ג€“ H-577.0-10	col	Col_20161116	cell file 01 ג€“ H	10.4245	7.02174	12.012	7.67997	404.821	313.808	0.794038
cell file 01 ג€“ H-1721.0-16	col	Col_20161116	cell file 01 ג€“ H	16.5234	6.39867	11.2329	9.98854	437.503	336.677	0.862755
cell file 01 ג€“ H-226.0-22	col	Col_20161116	cell file 01 ג€“ H	22.7871	7.33777	9.23515	11.1872	519.58	371.022	0.744895
cell file 01 ג€“ H-779.0-29	col	Col_20161116	cell file 01 ג€“ H	29.9991	7.16731	10.8987	13.8273	686.018	446.926	0.772701
cell file 01 ג€“ H-1894.0-36	col	Col_20161116	cell file 01 ג€“ H	36.7096	7.14752	11.3944	14.1362	765.83	474.559	0.77573
cell file 01 ג€“ H-780.0-42	col	Col_20161116	cell file 01 ג€“ H	42.2284	4.20046	12.6416	12.3677	443.957	375.689	0.916412
cell file 01 ג€“ H-47.0-46	col	Col_20161116	cell file 01 ג€“ H	46.0575	3.83395	11.9024	14.8992	451.547	390.381	0.896285
cell file 01 ג€“ H-1829.0-49	col	Col_20161116	cell file 01 ג€“ H	49.8466	3.73631	12.4173	13.4512	438.853	386.207	0.887576
cell file 01 ג€“ H-708.0-53	col	Col_20161116	cell file 01 ג€“ H	53.621	5.30068	6.65335	14.2165	461.841	389.058	0.918564
cell file 01 ג€“ H-389.0-59	col	Col_20161116	cell file 01 ג€“ H	59.1232	7.17395	11.5426	14.4145	870.898	519.539	0.771675
cell file 01 ג€“ H-1559.0-65	col	Col_20161116	cell file 01 ג€“ H	65.7899	6.92565	12.6506	15.3281	901.89	533.798	0.806949
cell file 01 ג€“ H-1508.0-72	col	Col_20161116	cell file 01 ג€“ H	72.6348	7.88864	11.8248	14.5162	913.943	548.515	0.634144
cell file 01 ג€“ H-88.0-89	col	Col_20161116	cell file 01 ג€“ H	89.5245	11.5268	15.7296	15.5127	1733.05	775.852	0.029431
cell file 08 ג€“ H-224.0-0	col	Col_20161116	cell file 08 ג€“ H	0.9479	4.97726	8.37331	8.53815	565.157	472.083	0.923947
cell file 08 ג€“ H-399.0-0	col	Col_20161116	cell file 08 ג€“ H	0.88743	7.52524	12.3329	16.2602	1090.06	629.861	0.710731
cell file 08 ג€“ H-1545.0-17	col	Col_20161116	cell file 08 ג€“ H	17.7245	4.20367	10.7732	9.55805	306.818	280.304	0.916523
cell file 08 ג€“ H-1513.0-21	col	Col_20161116	cell file 08 ג€“ H	21.6654	4.20883	10.1564	11.2676	361.075	311.373	0.9167
cell file 08 ג€“ H-714.0-25	col	Col_20161116	cell file 08 ג€“ H	25.945	4.44329	10.6256	11.2129	348.816	304.917	0.922548
cell file 08 ג€“ H-1769.0-30	col	Col_20161116	cell file 08 ג€“ H	30.0988	4.76069	11.4554	11.8382	390.523	313.362	0.925049
cell file 08 ג€“ H-256.0-69	col	Col_20161116	cell file 08 ג€“ H	69.1194	9.6821	11.119	12.2963	688.227	421.575	0.204012
cell file 08 ג€“ H-1517.0-85	col	Col_20161116	cell file 08 ג€“ H	85.3913	8.61737	7.56602	10.499	508.341	341.96	0.451292
cell file 11 ג€“ H-5.0-0	col	Col_20161116	cell file 11 ג€“ H	0.514105	4.87115	8.3143	7.41171	174.079	184.022	0.924747
cell file 11 ג€“ H-908.0-3	col	Col_20161116	cell file 11 ג€“ H	3.47905	6.4272	7.177	9.49409	263.548	249.527	0.860323
cell file 11 ג€“ H-64.0-7	col	Col_20161116	cell file 11 ג€“ H	7.83681	5.10398	8.82037	8.84942	280.317	265.386	0.922361
cell file 11 ג€“ H-1773.0-13	col	Col_20161116	cell file 11 ג€“ H	13.2246	6.35964	12.7663	10.2225	516.87	365.406	0.865985
cell file 11 ג€“ H-1817.0-18	col	Col_20161116	cell file 11 ג€“ H	18.9305	6.0432	12.8895	10.9164	539.216	388.925	0.888283
cell file 11 ג€“ H-1940.0-25	col	Col_20161116	cell file 11 ג€“ H	25.4901	6.99143	10.8078	10.4594	637.171	426.779	0.79821
cell file 11 ג€“ H-1087.0-30	col	Col_20161116	cell file 11 ג€“ H	30.6562	3.89692	9.90816	11.1247	346.519	325.982	0.901005
cell file 11 ג€“ H-144.0-34	col	Col_20161116	cell file 11 ג€“ H	34.5091	4.22628	9.4252	10.6997	353.003	316.237	0.917281
cell file 11 ג€“ H-1667.0-39	col	Col_20161116	cell file 11 ג€“ H	39.3893	5.36508	10.4239	10.5509	485.965	371.404	0.916965
cell file 11 ג€“ H-1184.0-44	col	Col_20161116	cell file 11 ג€“ H	44.3099	5.224	11.2087	11.3168	479.894	373.315	0.920238
cell file 11 ג€“ H-154.0-49	col	Col_20161116	cell file 11 ג€“ H	49.4556	4.892	10.7044	10.6262	476.438	366.76	0.924628
cell file 11 ג€“ H-885.0-54	col	Col_20161116	cell file 11 ג€“ H	54.7967	5.90665	13.8657	11.6752	590.654	410.45	0.895973
cell file 11 ג€“ H-1796.0-61	col	Col_20161116	cell file 11 ג€“ H	61.8084	8.02541	14.5227	11.7977	876.316	514.745	0.602139
cell file 11 ג€“ H-1210.0-69	col	Col_20161116	cell file 11 ג€“ H	69.0597	7.57441	14.0578	12.7021	866.599	514.26	0.701151
cell file 11 ג€“ H-1792.0-76	col	Col_20161116	cell file 11 ג€“ H	76.8564	8.25769	13.4332	12.3713	889.394	511.576	0.544685
cell file 11 ג€“ H-480.0-85	col	Col_20161116	cell file 11 ג€“ H	85.7801	10.3531	14.3561	11.4764	1074.36	574.849	0.106565
cell file 13 ג€“ H-384.0-0	col	Col_20161116	cell file 13 ג€“ H	0.648595	6.12059	7.77054	6.7627	168.975	173.375	0.883433
cell file 13 ג€“ H-1776.0-6	col	Col_20161116	cell file 13 ג€“ H	6.30498	8.48689	9.32299	8.81884	390.433	306.078	0.485462
cell file 13 ג€“ H-1276.0-11	col	Col_20161116	cell file 13 ג€“ H	11.9375	5.00089	10.2095	10.6829	388.815	317.135	0.923703
cell file 13 ג€“ H-1979.0-17	col	Col_20161116	cell file 13 ג€“ H	17.5117	6.65041	10.0938	10.8989	457.792	329.426	0.83908
cell file 13 ג€“ H-481.0-24	col	Col_20161116	cell file 13 ג€“ H	24.1683	8.58619	12.247	9.77155	698.227	440.048	0.459461
cell file 13 ג€“ H-81.0-31	col	Col_20161116	cell file 13 ג€“ H	31.3694	6.89947	11.4204	9.96906	601.623	404.001	0.810309
cell file 13 ג€“ H-336.0-38	col	Col_20161116	cell file 13 ג€“ H	38.2169	6.99876	11.5392	9.34581	604.9	405.299	0.797209
cell file 13 ג€“ H-843.0-45	col	Col_20161116	cell file 13 ג€“ H	45.827	8.20205	13.2921	11.0491	908.604	519.603	0.558745
cell file 13 ג€“ H-1414.0-52	col	Col_20161116	cell file 13 ג€“ H	52.4204	4.98235	12.1356	9.93642	478.433	372.063	0.923896
cell file 13 ג€“ H-292.0-57	col	Col_20161116	cell file 13 ג€“ H	57.2548	5.08167	12.3266	10.9573	559.771	409.162	0.922689
cell file 13 ג€“ H-63.0-62	col	Col_20161116	cell file 13 ג€“ H	62.2117	4.71095	12.6922	9.94157	473.709	372.548	0.925001
cell file 13 ג€“ H-873.0-66	col	Col_20161116	cell file 13 ג€“ H	66.8904	5.1525	13.4545	11.3113	572.839	422.187	0.921575
cell file 13 ג€“ H-1510.0-74	col	Col_20161116	cell file 13 ג€“ H	74.1505	10.256	14.5392	11.6893	1280.64	648.272	0.117679
cell file 13 ג€“ H-189.0-83	col	Col_20161116	cell file 13 ג€“ H	83.9852	10.1592	13.8071	11.4876	1226.57	623.685	0.12971
cell file 13 ג€“ H-452.0-93	col	Col_20161116	cell file 13 ג€“ H	93.548	10.3344	14.3498	14.4129	1521.86	707.072	0.108633
cell file 16 ג€“ H-1575.0-0	col	Col_20161116	cell file 16 ג€“ H	0.514105	5.98806	5.98209	8.28155	208.278	209.425	0.891518
cell file 16 ג€“ H-1343.0-2	col	Col_20161116	cell file 16 ג€“ H	2.1032	6.13884	6.12254	7.95994	166.697	182.218	0.882235
cell file 16 ג€“ H-696.0-8	col	Col_20161116	cell file 16 ג€“ H	8.13767	7.92749	9.92927	7.38806	409.636	322.767	0.625211
cell file 16 ג€“ H-1002.0-15	col	Col_20161116	cell file 16 ג€“ H	15.3492	7.35666	10.1042	9.62045	556.002	381.993	0.741623
cell file 16 ג€“ H-271.0-22	col	Col_20161116	cell file 16 ג€“ H	22.0913	7.30428	10.2598	10.3759	597.414	400.376	0.750602
cell file 16 ג€“ H-669.0-27	col	Col_20161116	cell file 16 ג€“ H	27.9273	4.51003	11.3771	10.2325	415.975	338.391	0.923532
cell file 16 ג€“ H-495.0-32	col	Col_20161116	cell file 16 ג€“ H	32.0256	4.0696	11.2194	9.94245	358.189	318.452	0.911053
cell file 16 ג€“ H-1214.0-36	col	Col_20161116	cell file 16 ג€“ H	36.441	4.65198	10.8703	11.009	421.827	339.558	0.924788
cell file 16 ג€“ H-56.0-41	col	Col_20161116	cell file 16 ג€“ H	41.0781	5.21878	11.5344	11.6646	543.716	400.862	0.920342
cell file 16 ג€“ H-1900.0-47	col	Col_20161116	cell file 16 ג€“ H	47.8795	8.33207	10.8617	12.2732	911.36	539.22	0.525661
cell file 16 ג€“ H-462.0-54	col	Col_20161116	cell file 16 ג€“ H	54.169	4.75378	10.5418	12.953	486.231	390.664	0.92505
cell file 16 ג€“ H-1070.0-58	col	Col_20161116	cell file 16 ג€“ H	58.8642	4.94289	12.3479	12.4377	599.605	433.407	0.924259
cell file 16 ג€“ H-1727.0-64	col	Col_20161116	cell file 16 ג€“ H	64.2109	5.46039	12.8044	12.1348	628.023	451.785	0.914268
cell file 16 ג€“ H-941.0-69	col	Col_20161116	cell file 16 ג€“ H	69.3427	5.08954	12.2074	12.6452	598.43	447.713	0.922576
cell file 16 ג€“ H-1541.0-77	col	Col_20161116	cell file 16 ג€“ H	77.1056	10.9987	12.9426	14.0619	1317.19	645.994	0.0533527
cell file 16 ג€“ H-575.0-86	col	Col_20161116	cell file 16 ג€“ H	86.4132	7.69704	12.4585	14.0573	1049.31	595.912	0.676163
cell file 16 ג€“ H-434.0-93	col	Col_20161116	cell file 16 ג€“ H	93.6735	7.61059	12.3213	13.9487	951.052	538.444	0.69394
cell file 01-2038.0-6	col	Col_20170328	cell file 01	6.81522	7.76784	8.60072	11.8883	490.433	350.487	0.661045
cell file 01-1435.0-12	col	Col_20170328	cell file 01	12.6612	7.08521	10.8499	8.39561	468.46	346.944	0.785003
cell file 01-5152.0-19	col	Col_20170328	cell file 01	19.4957	7.90144	11.1462	10.133	686.419	432.762	0.631215
cell file 01-1909.0-25	col	Col_20170328	cell file 01	25.4491	4.53215	10.5788	9.64465	341.137	289.484	0.923801
cell file 01-451.0-29	col	Col_20170328	cell file 01	29.4833	4.25306	11.0938	10.1226	401.591	341.67	0.918122
cell file 01-6465.0-33	col	Col_20170328	cell file 01	33.8313	4.78417	11.3365	11.5734	473.859	370.953	0.925032
cell file 01-659.0-43	col	Col_20170328	cell file 01	43.9618	7.59796	14.0734	12.3922	990.69	555.188	0.696473
cell file 01-3572.0-49	col	Col_20170328	cell file 01	49.5862	4.12045	14.683	11.3223	593.81	472.903	0.913336
cell file 01-4387.0-53	col	Col_20170328	cell file 01	53.8196	4.67975	14.4956	12.1721	654.865	486.917	0.92491
cell file 01-7010.0-59	col	Col_20170328	cell file 01	59.1286	6.11439	14.9773	13.3532	975.643	591.88	0.883836
cell file 01-1402.0-64	col	Col_20170328	cell file 01	64.5519	5.17366	15.318	12.1133	815.675	552.131	0.921202
cell file 01-4102.0-69	col	Col_20170328	cell file 01	69.82	5.74075	15.1533	13.6047	977.393	611.905	0.90393
cell file 01-1397.0-75	col	Col_20170328	cell file 01	75.7181	6.50663	15.0449	13.6062	1120	647.535	0.853223
cell file 01-6512.0-82	col	Col_20170328	cell file 01	82.3852	7.03248	15.5092	13.4302	1259.25	692.307	0.792538
cell file 01-7531.0-89	col	Col_20170328	cell file 01	89.1917	7.07816	15.5515	14.2511	1263.9	681.583	0.786027
cell file 01-5925.0-95	col	Col_20170328	cell file 01	95.9712	6.71225	15.448	15.2271	1264.59	693.963	0.83246
cell file 01-345.0-102	col	Col_20170328	cell file 01	102.406	6.72785	16.1866	14.3431	1218.06	682.291	0.830737
cell file 01-1186.0-109	col	Col_20170328	cell file 01	109.126	7.11223	15.9955	14.2394	1330.99	709.37	0.781031
cell file 01-5679.0-115	col	Col_20170328	cell file 01	115.757	6.95741	15.6885	14.5628	1224.74	679.011	0.802783
cell file 01-1610.0-131	col	Col_20170328	cell file 01	131.285	8.84031	15.5649	15.2473	1561.01	756.524	0.393346
cell file 01-5485.0-141	col	Col_20170328	cell file 01	141.228	11.2039	16.4092	16.7613	2168.89	921.066	0.0424406
cell file 01-6414.0-152	col	Col_20170328	cell file 01	152.176	12.2001	16.7674	16.9834	2627.96	1037.02	0.0135027
cell file 01-1429.0-163	col	Col_20170328	cell file 01	163.143	10.316	17.2472	16.9613	2262.61	965.657	0.110701
cell file 01-7076.0-173	col	Col_20170328	cell file 01	173.326	10.8635	17.025	16.6385	2351.16	988.598	0.0619108
cell file 01-5281.0-184	col	Col_20170328	cell file 01	184.021	10.7082	17.1152	16.7886	2304.34	970.171	0.0732812
cell file 01-5855.0-194	col	Col_20170328	cell file 01	194.615	11.437	17.045	16.6961	2374.11	988.25	0.0326056
cell file 01-5371.0-206	col	Col_20170328	cell file 01	206.171	12.3081	16.384	16.9153	2499.21	999.311	0.0119006
cell file 01-6946.0-218	col	Col_20170328	cell file 01	218.69	14.6683	15.7321	15.6973	2650.03	1028.55	0.000736121
cell file 01-7894.0-246	col	Col_20170328	cell file 01	246.715	16.9999	15.8246	15.4164	3195.53	1166.35	4.87708e-05
cell file 01-6129.0-263	col	Col_20170328	cell file 01	263.729	17.8206	15.8156	17.4112	3461.83	1233.21	1.90882e-05
cell file 01-5582.0-282	col	Col_20170328	cell file 01	282.318	21.8022	15.8374	15.8242	4095.97	1386.22	2.35041e-07
cell file 04-7249.0-10	col	Col_20170328	cell file 04	10.9791	5.89988	8.28077	7.65844	298.389	254.711	0.896326
cell file 04-2229.0-17	col	Col_20170328	cell file 04	17.3533	7.77787	9.91912	9.34781	534.378	368.918	0.658863
cell file 04-12.0-30	col	Col_20170328	cell file 04	30.6509	4.40382	12.8481	9.23645	409.064	368.036	0.921835
cell file 04-8201.0-34	col	Col_20170328	cell file 04	34.2592	3.72496	16.482	10.025	530.647	454.231	0.88644
cell file 04-1880.0-39	col	Col_20170328	cell file 04	39.7542	7.22797	12.31	11.0517	1059.73	669.634	0.763159
cell file 04-4216.0-46	col	Col_20170328	cell file 04	46.5179	6.48186	17.5273	10.889	1114.49	685.187	0.85549
cell file 04-6299.0-52	col	Col_20170328	cell file 04	52.6561	6.41746	17.9988	11.8824	1161.4	670.973	0.86116
cell file 04-1882.0-57	col	Col_20170328	cell file 04	57.9874	4.79247	14.0957	11.362	799.772	597.32	0.925019
cell file 04-1052.0-62	col	Col_20170328	cell file 04	62.5566	4.38222	14.6815	11.3845	652.88	511.766	0.921402
cell file 04-5729.0-66	col	Col_20170328	cell file 04	66.9819	4.91781	17.4264	13.2705	911.868	613.642	0.924455
cell file 04-712.0-71	col	Col_20170328	cell file 04	71.411	4.37709	18.7367	11.7569	812.739	592.113	0.921295
cell file 04-55.0-76	col	Col_20170328	cell file 04	76.0865	5.06898	14.2972	13.3759	765.315	536.804	0.922867
cell file 04-2934.0-80	col	Col_20170328	cell file 04	80.7606	4.79611	14.1661	12.214	719.654	532.627	0.925013
cell file 04-5571.0-85	col	Col_20170328	cell file 04	85.7091	5.64743	13.9381	12.9495	860.219	557.34	0.907786
cell file 04-738.0-91	col	Col_20170328	cell file 04	91.675	6.96187	13.1537	13.308	1010.67	598.566	0.80219
cell file 04-662.0-101	col	Col_20170328	cell file 04	101.37	4.34645	13.9173	12.9273	580.585	459.802	0.920616
cell file 04-7551.0-105	col	Col_20170328	cell file 04	105.891	5.12509	13.2332	15.8528	826.747	560.563	0.922031
cell file 04-1955.0-110	col	Col_20170328	cell file 04	110.91	5.30096	14.2225	15.4073	820.895	538.612	0.918557
cell file 04-620.0-117	col	Col_20170328	cell file 04	117.662	8.62461	15.7315	15.5431	1435.78	708.783	0.449395
cell file 04-4071.0-126	col	Col_20170328	cell file 04	126.686	10.0569	16.3947	16.5341	1866.29	833.077	0.143501
cell file 04-1392.0-136	col	Col_20170328	cell file 04	136.104	9.58827	16.8065	17.7743	1854.77	850.3	0.221669
cell file 04-4650.0-145	col	Col_20170328	cell file 04	145.081	9.36697	16.4767	18.2038	2094.37	935.205	0.267161
cell file 04-5414.0-156	col	Col_20170328	cell file 04	156.122	13.7999	20.0937	18.739	3316.52	1196	0.00205008
cell file 04-569.0-168	col	Col_20170328	cell file 04	168.532	12.2674	19.1604	17.4512	3119.31	1172.94	0.0124811
cell file 04-2259.0-180	col	Col_20170328	cell file 04	180.375	11.7679	19.1361	16.8693	2901.24	1133.91	0.0223099
cell file 04-2678.0-191	col	Col_20170328	cell file 04	191.498	11.9517	18.1564	16.9893	2683.71	1065.71	0.0180334
cell file 04-7758.0-203	col	Col_20170328	cell file 04	203.274	12.8197	16.7459	16.5761	2653.7	1030.09	0.00652361
cell file 07-3742.0-10	col	Col_20170328	cell file 07	10.1251	9.88985	7.8274	7.2228	413.583	314.05	0.168499
cell file 07-4059.0-17	col	Col_20170328	cell file 07	17.1348	5.89946	8.52255	8.40627	311.745	265.505	0.896348
cell file 07-445.0-22	col	Col_20170328	cell file 07	22.8235	6.41582	13.3369	9.00511	610.374	437.319	0.861301
cell file 07-6292.0-29	col	Col_20170328	cell file 07	29.7185	7.65147	13.252	10.8982	812.345	494.245	0.685629
cell file 07-4929.0-36	col	Col_20170328	cell file 07	36.3467	7.10055	17.3595	11.068	1264.68	704.828	0.782757
cell file 07-3909.0-42	col	Col_20170328	cell file 07	42.9468	4.06399	16.2893	10.0031	738.798	603.203	0.910784
cell file 07-5262.0-45	col	Col_20170328	cell file 07	45.8243	3.78566	12.49	10.158	440.916	394.656	0.892205
cell file 07-3279.0-49	col	Col_20170328	cell file 07	49.7498	4.15786	16.1757	11.4769	630.821	509.332	0.914849
cell file 07-6795.0-53	col	Col_20170328	cell file 07	53.6287	3.9265	17.2021	10.9317	782.817	628.303	0.903009
cell file 07-1690.0-58	col	Col_20170328	cell file 07	58.232	5.58547	15.867	11.627	967.602	651.453	0.910113
cell file 07-1311.0-63	col	Col_20170328	cell file 07	63.7246	5.99734	16.2968	12.8648	1155.13	709.819	0.890986
cell file 07-7596.0-69	col	Col_20170328	cell file 07	69.0802	5.00025	15.947	12.8524	836.197	593.367	0.923709
cell file 07-6798.0-74	col	Col_20170328	cell file 07	74.0431	5.36775	16.6728	12.6639	1098.68	722.08	0.916895
cell file 07-1951.0-78	col	Col_20170328	cell file 07	78.8584	4.70196	14.7041	13.3868	768.161	578.487	0.92498
cell file 07-5290.0-83	col	Col_20170328	cell file 07	83.4283	4.81383	17.6782	13.5891	1034	697.189	0.924973
cell file 07-2330.0-88	col	Col_20170328	cell file 07	88.3966	5.26237	16.8222	14.0352	1031.95	675.847	0.919431
cell file 07-75.0-93	col	Col_20170328	cell file 07	93.5075	5.40068	18.8972	14.3285	1071.41	674.025	0.916004
cell file 07-5072.0-98	col	Col_20170328	cell file 07	98.6655	4.81067	16.9938	13.4707	926.099	640.152	0.924981
cell file 07-4397.0-103	col	Col_20170328	cell file 07	103.731	5.59161	17.7813	14.4543	1142.84	694.691	0.909891
cell file 07-5692.0-109	col	Col_20170328	cell file 07	109.121	5.13337	18.236	14.0797	1038.76	690.562	0.921897
cell file 07-2592.0-114	col	Col_20170328	cell file 07	114.277	5.9828	18.2774	15.1194	1173.66	716.291	0.891818
cell file 07-5265.0-119	col	Col_20170328	cell file 07	119.877	5.82482	17.858	15.7763	1213.54	727.216	0.900079
cell file 07-4419.0-125	col	Col_20170328	cell file 07	125.481	6.48479	17.1661	16.2523	1371.36	778.225	0.855224
cell file 07-6578.0-131	col	Col_20170328	cell file 07	131.19	5.51807	17.232	15.3936	1099.4	680.181	0.912441
cell file 07-2258.0-137	col	Col_20170328	cell file 07	137.213	6.9933	18.9463	16.7394	1629.07	853.92	0.797955
cell file 07-1768.0-145	col	Col_20170328	cell file 07	145.174	10.004	17.2059	15.0036	1987.75	902.779	0.15108
cell file 07-579.0-154	col	Col_20170328	cell file 07	154.017	8.40576	19.1173	17.0194	1942.97	889.023	0.506606
cell file 07-5013.0-161	col	Col_20170328	cell file 07	161.603	7.32174	18.9341	15.4417	1478	763.669	0.747642
cell file 07-5295.0-169	col	Col_20170328	cell file 07	169.549	8.97404	20.384	16.2569	2003.99	904.226	0.359455
cell file 07-2044.0-181	col	Col_20170328	cell file 07	181.026	14.4129	18.8471	15.7791	3237.2	1223.32	0.000994428
cell file 07-379.0-194	col	Col_20170328	cell file 07	194.734	14.9627	15.7436	16.6035	2755.37	1051.49	0.000520786
cell file 10-4372.0-12	col	Col_20170328	cell file 10	12.5347	6.26547	7.67307	10.5753	343.78	292.899	0.873324
cell file 10-6211.0-17	col	Col_20170328	cell file 10	17.1247	5.12396	6.79152	10.4389	259.011	246.963	0.922049
cell file 10-3981.0-22	col	Col_20170328	cell file 10	22.7269	7.8539	11.3886	9.13559	608.984	412.183	0.642018
cell file 10-7468.0-29	col	Col_20170328	cell file 10	29.5653	6.98845	11.4237	8.67484	567.716	387.658	0.798615
cell file 10-2496.0-35	col	Col_20170328	cell file 10	35.2558	4.63211	10.6161	10.3505	436.413	359.612	0.924677
cell file 10-4806.0-39	col	Col_20170328	cell file 10	39.3131	4.02788	10.7028	11.0822	410.875	362.443	0.908968
cell file 10-4659.0-43	col	Col_20170328	cell file 10	43.4113	4.18741	11.3771	10.3546	399.295	350.047	0.915951
cell file 10-6372.0-47	col	Col_20170328	cell file 10	47.5932	4.60179	12.6135	11.2859	523.491	408.861	0.924468
cell file 10-4533.0-52	col	Col_20170328	cell file 10	52.4365	5.14557	12.0658	10.8996	590.223	437.38	0.921694
cell file 10-4793.0-57	col	Col_20170328	cell file 10	57.2915	4.92183	12.8062	12.4698	650.429	479.05	0.924426
cell file 10-5251.0-61	col	Col_20170328	cell file 10	61.9186	4.54259	13.4718	11.6932	604.556	460.091	0.923918
cell file 10-2833.0-66	col	Col_20170328	cell file 10	66.6824	5.33771	12.8232	12.1362	713.708	499.758	0.917666
cell file 10-1099.0-72	col	Col_20170328	cell file 10	72.0114	5.31313	13.2937	13.3881	779.369	525.665	0.918268
cell file 10-7362.0-77	col	Col_20170328	cell file 10	77.1754	5.34955	12.891	14.4464	779.337	528.935	0.917367
cell file 10-4517.0-83	col	Col_20170328	cell file 10	83.7297	6.07588	12.6762	19.1688	1543.31	890.693	0.88628
cell file 10-601.0-88	col	Col_20170328	cell file 10	88.3167	6.24337	14.1652	14.5147	1043.15	620.067	0.874956
cell file 10-5838.0-94	col	Col_20170328	cell file 10	94.5677	6.55467	13.8983	14.1567	1058.01	635.158	0.848687
cell file 10-2685.0-100	col	Col_20170328	cell file 10	100.787	6.37806	15.1692	14.0927	1103.08	648.606	0.864474
cell file 10-4199.0-107	col	Col_20170328	cell file 10	107.429	7.22259	15.1572	16.5112	1436.95	753.743	0.764021
cell file 10-6147.0-114	col	Col_20170328	cell file 10	114.948	8.17838	15.469	15.4599	1532.27	772.46	0.564676
cell file 10-5706.0-123	col	Col_20170328	cell file 10	123.34	9.31571	15.4253	14.3768	1583.23	756.724	0.278429
cell file 10-7693.0-133	col	Col_20170328	cell file 10	133.3	11.0056	15.5073	15.7419	1964.33	857.615	0.0529468
cell file 10-7976.0-144	col	Col_20170328	cell file 10	144.923	13.1563	15.9868	15.4331	2273.18	936.33	0.00438549
cell file 10-1875.0-157	col	Col_20170328	cell file 10	157.521	12.6132	15.8253	15.3625	2299.56	959.267	0.00831901
cell file 10-3790.0-187	col	Col_20170328	cell file 10	187.429	9.79891	14.4204	15.1557	1501.24	718.82	0.183436
cell file 10-4242.0-220	col	Col_20170328	cell file 10	220.679	14.4316	13.8116	14.2053	2044.98	856.864	0.000972753
cell file 10-516.0-263	col	Col_20170328	cell file 10	263.655	20.0512	16.4965	13.9141	3338.35	1216.46	1.57344e-06
cell file 10-2389.0-285	col	Col_20170328	cell file 10	285.149	24.8038	16.1383	14.0326	4197.12	1462.44	1.01776e-08
cell file 10-6250.0-339	col	Col_20170328	cell file 10	339.699	37.8619	14.8385	12.1558	5266.72	1949.91	5.73985e-14
cell file 13-367.0-14	col	Col_20170328	cell file 13	14.0697	5.9795	6.29469	8.73998	246.834	230.73	0.892005
cell file 13-425.0-20	col	Col_20170328	cell file 13	20.3243	7.67044	8.26979	9.66991	445.997	335.715	0.681714
cell file 13-5051.0-27	col	Col_20170328	cell file 13	27.9702	8.99992	9.07234	10.9434	608.03	404.429	0.35301
cell file 13-578.0-34	col	Col_20170328	cell file 13	34.5829	12.6925	0	0	908.961	782.522	0.00757796
cell file 13-7654.0-44	col	Col_20170328	cell file 13	44.2257	5.8545	12.1498	11.6329	662.208	461.282	0.898632
cell file 13-7792.0-49	col	Col_20170328	cell file 13	49.7823	5.91495	12.5427	12.1432	732.802	486.543	0.895536
cell file 13-685.0-54	col	Col_20170328	cell file 13	54.478	3.85298	11.2689	11.4607	405.044	361.728	0.89778
cell file 13-2619.0-58	col	Col_20170328	cell file 13	58.3494	4.11241	13.6662	12.559	581.338	461.877	0.912993
cell file 13-6519.0-63	col	Col_20170328	cell file 13	63.8662	7.30501	14.7883	12.6756	1068.75	609.127	0.750479
cell file 13-8188.0-71	col	Col_20170328	cell file 13	71.3174	7.90696	15.1744	12.5122	1146.8	621.285	0.629948
cell file 13-6535.0-79	col	Col_20170328	cell file 13	79.2309	8.42845	14.7478	11.7768	1100.9	597.585	0.500707
cell file 13-461.0-86	col	Col_20170328	cell file 13	86.7961	6.66116	14.474	12.7287	952.561	581.981	0.837953
cell file 13-4306.0-93	col	Col_20170328	cell file 13	93.2039	6.52128	15.3968	14.7197	1138.09	647.172	0.851859
cell file 13-1509.0-99	col	Col_20170328	cell file 13	99.2917	5.82385	14.2802	14.6417	921.174	579.273	0.900126
cell file 13-6252.0-105	col	Col_20170328	cell file 13	105.215	6.49805	14.7413	16.1825	1106.29	638.152	0.854013
cell file 13-5037.0-112	col	Col_20170328	cell file 13	112.143	8.17661	14.5201	14.3082	1338.66	701.496	0.565118
cell file 13-6810.0-120	col	Col_20170328	cell file 13	120.032	7.60718	14.017	15.7616	1357.93	716.922	0.694625
cell file 13-8169.0-128	col	Col_20170328	cell file 13	128.509	9.34653	16.751	16.2876	1881.06	877.431	0.271623
cell file 13-6063.0-138	col	Col_20170328	cell file 13	138.213	10.8434	15.2731	16.3634	2065.51	903.633	0.0632858
cell file 13-520.0-150	col	Col_20170328	cell file 13	150.065	13.5612	16.1844	16.1591	2586.45	1023.28	0.00271809
cell file 13-3575.0-164	col	Col_20170328	cell file 13	164.084	15.2363	17.3504	16.6649	2860.94	1110.92	0.000377833
cell file 13-6694.0-178	col	Col_20170328	cell file 13	178.672	15.4642	15.695	16.6172	2947.82	1136.07	0.000289383
cell file 13-6693.0-193	col	Col_20170328	cell file 13	193.216	15.8472	16.6633	17.3857	3263.47	1192.78	0.000185093
cell file 13-2764.0-207	col	Col_20170328	cell file 13	207.666	14.0343	16.2786	16.9387	2925.4	1111.92	0.00155432
cell file 13-3593.0-222	col	Col_20170328	cell file 13	222.789	17.5323	16.7441	17.3551	3681.88	1309.64	2.65078e-05
cell file 13-6307.0-240	col	Col_20170328	cell file 13	240.722	19.4679	16.5185	17.3139	4216.39	1423.46	2.99832e-06
cell file 13-3002.0-261	col	Col_20170328	cell file 13	261.555	24.6758	16.2657	16.796	5023.42	1634.89	1.16003e-08
cell file 13-3366.0-321	col	Col_20170328	cell file 13	321.566	42.798	14.2015	17.6588	8067.54	2479.21	9.99201e-16
cell file 16-8107.0-17	col	Col_20170328	cell file 16	17.3705	9.15563	11.7002	6.99221	508.995	361.253	0.315212
cell file 16-5144.0-26	col	Col_20170328	cell file 16	26.1157	9.72124	11.9424	8.48487	638.267	414.387	0.196943
cell file 16-8168.0-32	col	Col_20170328	cell file 16	32.8786	8.67571	13.5318	9.16238	750.987	462.397	0.436027
cell file 16-6504.0-39	col	Col_20170328	cell file 16	39.1803	4.37008	13.8641	8.35839	389.566	336.088	0.921145
cell file 16-2167.0-43	col	Col_20170328	cell file 16	43.2459	4.21787	13.4015	8.79846	377.729	339.106	0.917004
cell file 16-5288.0-58	col	Col_20170328	cell file 16	58.3846	5.51726	14.9301	10.4238	675.952	471.815	0.912467
cell file 16-6256.0-63	col	Col_20170328	cell file 16	63.5932	5.17661	16.3324	10.8009	749.295	524.296	0.921148
cell file 16-470.0-68	col	Col_20170328	cell file 16	68.9219	5.64923	15.4472	11.0903	754.893	516.046	0.907716
cell file 16-2099.0-74	col	Col_20170328	cell file 16	74.6572	6.23057	16.8753	12.6804	996.434	610.095	0.875886
cell file 16-6744.0-80	col	Col_20170328	cell file 16	80.4868	5.95016	17.4684	12.1106	947.305	597.579	0.893639
cell file 16-1376.0-86	col	Col_20170328	cell file 16	86.5057	6.14078	16.6499	11.7637	1003.37	617.395	0.882107
cell file 16-5076.0-92	col	Col_20170328	cell file 16	92.9635	7.0897	17.047	11.6179	1097.16	619.805	0.784348
cell file 16-1998.0-99	col	Col_20170328	cell file 16	99.9721	7.1799	16.9243	13.2355	1218.88	662.832	0.770752
cell file 16-1000.0-106	col	Col_20170328	cell file 16	106.713	6.5983	17.3073	12.443	1096.18	639.959	0.844404
cell file 16-5280.0-113	col	Col_20170328	cell file 16	113.786	8.23338	17.921	14.188	1600.6	782.9	0.550848
cell file 16-6460.0-121	col	Col_20170328	cell file 16	121.572	7.28338	16.6918	13.4952	1271.95	691.003	0.754103
cell file 16-2590.0-128	col	Col_20170328	cell file 16	128.611	7.74501	17.2171	13.9489	1404.48	734.564	0.665974
cell file 16-7337.0-135	col	Col_20170328	cell file 16	135.953	6.60631	16.7974	13.4968	1128.51	659.972	0.843601
cell file 16-1849.0-154	col	Col_20170328	cell file 16	154.285	13.4596	18.1539	14.5733	2650.86	1045.52	0.00306483
cell file 16-2050.0-168	col	Col_20170328	cell file 16	168.042	14.654	17.8583	14.8288	2916.66	1123.51	0.000748613
cell file 16-630.0-180	col	Col_20170328	cell file 16	180.516	11.6538	17.9413	14.9915	2401.64	998.591	0.0254436
cell file 16-1913.0-192	col	Col_20170328	cell file 16	192.295	12.3532	18.2505	14.9462	2550.25	1026.15	0.0112883
cell file 16-977.0-205	col	Col_20170328	cell file 16	205.551	14.6524	18.3473	14.9025	2946.82	1097.96	0.000750024
cell file 16-5049.0-220	col	Col_20170328	cell file 16	220.644	16.4277	17.9825	14.7737	3128.69	1134.01	9.4345e-05
cell file 16-6181.0-254	col	Col_20170328	cell file 16	254.288	20.8197	18.132	14.3106	3771.81	1316.37	6.78723e-07
cell file 16-665.0-274	col	Col_20170328	cell file 16	274.964	21.0074	16.4064	14.3692	3667.55	1321.23	5.53555e-07
cell file 16-136.0-298	col	Col_20170328	cell file 16	298.192	27.8081	15.6473	15.1301	4827.1	1610.84	5.08649e-10
cell file 16-1356.0-328	col	Col_20170328	cell file 16	328.294	35.3656	16.9128	15.227	6421.86	2044.77	4.85501e-13
cell file 19-1119.0-13	col	Col_20170328	cell file 19	13.607	8.60319	10.2008	6.09774	360.504	289.307	0.455006
cell file 19-1223.0-31	col	Col_20170328	cell file 19	31.0912	6.51203	14.9613	9.57742	712.345	464.33	0.852722
cell file 19-1992.0-43	col	Col_20170328	cell file 19	43.3167	5.89781	14.8426	12.0355	821.548	524.448	0.896434
cell file 19-3725.0-49	col	Col_20170328	cell file 19	49.027	6.05094	16.6439	12.3536	902.368	559.53	0.887815
cell file 19-7061.0-53	col	Col_20170328	cell file 19	53.5591	3.12592	16.4066	9.896	438.214	428.321	0.761675
cell file 19-1208.0-56	col	Col_20170328	cell file 19	56.7963	3.83952	16.1795	12.235	615.532	502.689	0.896729
cell file 19-3492.0-61	col	Col_20170328	cell file 19	61.7747	6.47408	15.9496	13.0332	1032.84	611.133	0.856192
cell file 19-5331.0-74	col	Col_20170328	cell file 19	74.0579	3.80374	16.2827	12.7248	583.326	500.362	0.893783
cell file 19-1915.0-77	col	Col_20170328	cell file 19	77.8111	4.38695	16.5696	12.4863	758.721	559.75	0.9215
cell file 19-3205.0-82	col	Col_20170328	cell file 19	82.2466	4.54589	17.8224	11.7224	704.936	525.969	0.923954
cell file 19-1222.0-86	col	Col_20170328	cell file 19	86.6364	4.43832	17.6599	12.2458	735.34	541.184	0.922463
cell file 19-482.0-91	col	Col_20170328	cell file 19	91.4251	5.19224	17.8059	12.4643	853.011	574.992	0.920858
cell file 19-7107.0-96	col	Col_20170328	cell file 19	96.3211	5.36113	16.3731	12.845	873.908	576.344	0.917068
cell file 19-4456.0-101	col	Col_20170328	cell file 19	101.039	4.18409	16.6458	11.3048	587.087	464.527	0.915831
cell file 19-5033.0-105	col	Col_20170328	cell file 19	105.667	5.27048	18.0096	13.4166	875.21	574.159	0.919253
cell file 19-5600.0-110	col	Col_20170328	cell file 19	110.559	4.9466	16.7306	13.4591	806.665	559.572	0.924228
cell file 19-2193.0-115	col	Col_20170328	cell file 19	115.74	5.87195	17.0046	12.8238	943.915	590.521	0.897758
cell file 19-7092.0-121	col	Col_20170328	cell file 19	121.392	5.31201	15.8619	12.4585	793.779	537.046	0.918295
cell file 19-7365.0-126	col	Col_20170328	cell file 19	126.54	5.70353	16.5509	12.9461	1027.56	632.708	0.905519
cell file 19-7803.0-132	col	Col_20170328	cell file 19	132.774	6.61724	16.9029	13.9888	1288.42	728.124	0.842496
cell file 19-4574.0-148	col	Col_20170328	cell file 19	148.622	12.0106	15.8551	15.5201	2198.88	927.28	0.0168404
cell file 19-5936.0-160	col	Col_20170328	cell file 19	160.854	13.6553	16.2587	14.1975	2465.73	996.599	0.00243204
cell file 19-4391.0-173	col	Col_20170328	cell file 19	173.225	11.3351	15.2942	13.4887	1829.15	814.048	0.036604
cell file 19-2443.0-184	col	Col_20170328	cell file 19	184.019	11.4507	17.0646	14.3598	2086.42	887.214	0.0321009
cell file 19-6456.0-195	col	Col_20170328	cell file 19	195.026	11.4451	17.8519	15.258	2272.49	933.926	0.0323063
cell file 19-2163.0-268	col	Col_20170328	cell file 19	268.186	25.0905	18.2778	16.1756	5579.43	1737.24	7.59944e-09
cell file 19-4651.0-295	col	Col_20170328	cell file 19	295.036	31.2702	19.7173	16.672	7183.24	2111.08	1.90733e-11
cell file 19-7193.0-324	col	Col_20170328	cell file 19	324.832	29.5693	17.2317	17.3318	6493.03	1970.52	9.36613e-11
cell file 19-7903.0-356	col	Col_20170328	cell file 19	356.107	35.0157	15.9867	17.144	7420.16	2360.71	6.58695e-13
cell file 22-38.0-16	col	Col_20170328	cell file 22	16.9739	8.32827	10.0933	9.32306	502.187	351.038	0.526638
cell file 22-801.0-24	col	Col_20170328	cell file 22	24.654	8.44906	9.78653	8.18172	514.454	364.355	0.495338
cell file 22-6297.0-33	col	Col_20170328	cell file 22	33.3196	9.66699	10.6437	7.64373	589.928	399.528	0.206788
cell file 22-1250.0-52	col	Col_20170328	cell file 22	52.0851	4.75073	12.3431	12.4978	594.827	468.203	0.925049
cell file 22-203.0-55	col	Col_20170328	cell file 22	55.8331	3.70261	14.6932	13.776	576.737	496.956	0.88412
cell file 22-5337.0-59	col	Col_20170328	cell file 22	59.5863	4.65155	14.5893	14.1413	804.145	572.465	0.924786
cell file 22-4487.0-64	col	Col_20170328	cell file 22	64.0548	4.37543	15.4689	14.9831	829.248	600.447	0.92126
cell file 22-7545.0-68	col	Col_20170328	cell file 22	68.758	5.74247	15.5545	15.3291	1166.83	700.76	0.903855
cell file 22-2874.0-74	col	Col_20170328	cell file 22	74.3407	5.57623	15.6786	16.6808	1281.59	755.59	0.910445
cell file 22-4207.0-79	col	Col_20170328	cell file 22	79.6009	5.13394	15.4311	17.3121	1119.82	707.798	0.921887
cell file 22-358.0-84	col	Col_20170328	cell file 22	84.8527	5.89354	15.688	16.6399	1264.47	739.964	0.896655
cell file 22-3419.0-90	col	Col_20170328	cell file 22	90.0875	4.99478	15.0519	16.0554	1035.45	687.127	0.923768
cell file 22-898.0-94	col	Col_20170328	cell file 22	94.8017	5.00873	15.4572	16.363	1127.85	726.186	0.923616
cell file 22-1800.0-100	col	Col_20170328	cell file 22	100.102	5.64362	15.5974	16.9593	1297.76	765.299	0.907934
cell file 22-7991.0-105	col	Col_20170328	cell file 22	105.609	6.24396	15.8173	16.6585	1389.95	784.83	0.874913
cell file 22-7706.0-110	col	Col_20170328	cell file 22	110.813	4.55379	14.9986	16.2501	972.732	676.938	0.924037
cell file 22-6107.0-115	col	Col_20170328	cell file 22	115.126	4.38823	15.6743	16.2282	987.167	698.201	0.921526
cell file 22-4033.0-120	col	Col_20170328	cell file 22	120.367	6.10348	15.8785	16.8147	1372.46	774.188	0.884538
cell file 22-2286.0-126	col	Col_20170328	cell file 22	126.105	6.13525	15.8645	15.8558	1392.66	789.581	0.882473
cell file 22-2854.0-134	col	Col_20170328	cell file 22	134.821	11.2139	16.4191	16.9939	2426	992.353	0.0419665
cell file 22-4559.0-145	col	Col_20170328	cell file 22	145.683	11.2074	15.848	17.1412	2500.95	1023.86	0.0422741
cell file 22-2174.0-157	col	Col_20170328	cell file 22	157.499	13.4362	16.2328	17.3389	2829.18	1099.55	0.00315075
cell file 22-4502.0-169	col	Col_20170328	cell file 22	169.906	13.0681	15.7991	16.7488	2733.49	1071.12	0.00486679
cell file 22-2129.0-182	col	Col_20170328	cell file 22	182.775	13.5823	15.8853	17.1888	2906	1106.7	0.00265115
cell file 22-1662.0-195	col	Col_20170328	cell file 22	195.33	11.96	18.4791	17.6422	3069.65	1153.58	0.0178604
cell file 22-6289.0-209	col	Col_20170328	cell file 22	209.388	16.5428	16.8901	16.7484	3617.9	1256.78	8.25881e-05
cell file 22-4036.0-225	col	Col_20170328	cell file 22	225.003	17.1024	16.7039	16.7874	3677.33	1274.21	4.33552e-05
cell file 22-4132.0-243	col	Col_20170328	cell file 22	243.181	19.733	16.3493	15.283	3978.91	1369.97	2.23515e-06
cell file 22-3030.0-266	col	Col_20170328	cell file 22	266.685	29.2087	16.1119	15.9279	6012.98	1846.02	1.31947e-10
cell file 22-6843.0-298	col	Col_20170328	cell file 22	298.683	35.5378	17.7927	16.9091	7762.96	2254.29	4.17999e-13
cell file 22-1961.0-337	col	Col_20170328	cell file 22	337.203	42.9366	15.6418	17.1609	8745.73	2553.2	9.99201e-16
cell file 03-8318.0-17	col	Col_20170717	cell file 03	17.6272	4.24328	10.1032	9.91931	344.554	317.978	0.917822
cell file 03-409.0-20	col	Col_20170717	cell file 03	20.9425	4.32326	12.4243	10.2878	463.025	390.662	0.920057
cell file 03-406.0-24	col	Col_20170717	cell file 03	24.5634	4.27675	11.7078	11.2278	512.511	441.914	0.918818
cell file 03-2444.0-28	col	Col_20170717	cell file 03	28.3514	4.72309	12.9132	11.9494	604.192	450.698	0.925024
cell file 03-2632.0-32	col	Col_20170717	cell file 03	32.5201	5.33572	13.6712	12.4567	701.404	487.958	0.917716
cell file 03-3024.0-37	col	Col_20170717	cell file 03	37.6105	6.14627	12.8547	12.4564	838.897	531.158	0.881741
cell file 03-3703.0-42	col	Col_20170717	cell file 03	42.4934	5.59174	14.065	14.0792	854.228	554.842	0.909886
cell file 03-6676.0-47	col	Col_20170717	cell file 03	47.3904	5.30232	14.4344	14.1529	924.335	611.364	0.918525
cell file 03-8600.0-51	col	Col_20170717	cell file 03	51.9186	5.67211	13.5172	14.7316	848.048	564.677	0.906808
cell file 03-8011.0-55	col	Col_20170717	cell file 03	55.7266	4.54517	13.5639	12.3608	600.063	463.697	0.923946
cell file 03-8770.0-59	col	Col_20170717	cell file 03	59.27	3.79611	13.206	12.9438	609.629	494.649	0.893125
cell file 03-2518.0-63	col	Col_20170717	cell file 03	63.2261	5.03364	13.9343	13.7011	737.474	512.291	0.923325
cell file 03-3358.0-67	col	Col_20170717	cell file 03	67.4971	5.08851	14.4084	14.2923	867.603	589.994	0.922591
cell file 03-3001.0-71	col	Col_20170717	cell file 03	71.4583	4.23418	13.1678	13.9511	559.539	437.316	0.917535
cell file 03-4915.0-75	col	Col_20170717	cell file 03	75.096	4.37771	12.7884	14.3944	668.609	502.435	0.921308
cell file 03-5371.0-80	col	Col_20170717	cell file 03	80.8898	9.3382	15.2221	15.1879	1521.77	720.69	0.273453
cell file 03-1732.0-88	col	Col_20170717	cell file 03	88.4159	8.57426	15.0233	14.821	1344.43	671.448	0.462587
cell file 03-8102.0-112	col	Col_20170717	cell file 03	112.569	12.5333	14.7447	15.0385	2041.15	869.308	0.00913818
cell file 03-2615.0-170	col	Col_20170717	cell file 03	170.537	25.488	15.0057	13.8972	4215.59	1514.37	5.07977e-09
cell file 05-1991.0-5	col	Col_20170717	cell file 05	5.36348	8.17923	14.5031	8.28569	829.22	515.091	0.564463
cell file 05-7154.0-11	col	Col_20170717	cell file 05	11.1675	6.04224	13.5893	9.76259	752.665	510.918	0.888341
cell file 05-6165.0-16	col	Col_20170717	cell file 05	16.258	5.80697	14.278	9.75644	681.243	474.015	0.900928
cell file 05-4636.0-21	col	Col_20170717	cell file 05	21.106	5.89746	13.9395	10.8371	766.697	511.526	0.896452
cell file 05-4355.0-25	col	Col_20170717	cell file 05	25.5018	4.78753	14.3777	11.9832	715.076	514.256	0.925027
cell file 05-4434.0-29	col	Col_20170717	cell file 05	29.7418	5.19649	14.998	12.0724	769.483	531.104	0.920778
cell file 05-6642.0-34	col	Col_20170717	cell file 05	34.4093	6.41078	14.006	12.6082	1000.65	605.744	0.86173
cell file 05-5224.0-38	col	Col_20170717	cell file 05	38.918	5.28466	12.5618	11.6129	554.055	417.332	0.918934
cell file 05-8180.0-42	col	Col_20170717	cell file 05	42.4721	3.49689	13.6531	12.5936	570.203	475.729	0.856609
cell file 05-6949.0-47	col	Col_20170717	cell file 05	47.1695	6.80723	15.4028	13.2084	1084.76	617.981	0.821628
cell file 05-3356.0-52	col	Col_20170717	cell file 05	52.3601	5.86822	14.6995	14.0329	962.512	584.848	0.897947
cell file 05-8665.0-57	col	Col_20170717	cell file 05	57.6749	6.26043	15.583	14.2935	1114.95	638.679	0.873699
cell file 05-3794.0-62	col	Col_20170717	cell file 05	62.6378	5.736	15.7991	13.8028	998.767	609.699	0.904137
cell file 05-5260.0-67	col	Col_20170717	cell file 05	67.7036	6.41089	15.8176	15.4144	1191.98	675.388	0.861721
cell file 05-327.0-73	col	Col_20170717	cell file 05	73.2075	6.96737	15.411	15.081	1210.82	667.795	0.801456
cell file 05-9.0-80	col	Col_20170717	cell file 05	80.3181	9.92129	12.942	15.6836	1702.24	789.729	0.163555
cell file 05-2075.0-87	col	Col_20170717	cell file 05	87.4659	6.73705	13.3581	15.8438	1124.21	641.545	0.82971
cell file 05-304.0-92	col	Col_20170717	cell file 05	92.8619	5.72611	12.2992	14.8064	931.459	584.843	0.904563
cell file 05-166.0-114	col	Col_20170717	cell file 05	114.218	15.2687	15.5708	15.5261	2816.78	1071.47	0.000363763
cell file 05-790.0-126	col	Col_20170717	cell file 05	126.832	14.7622	15.7747	15.5831	2719.14	1052.71	0.000659141
cell file 05-6494.0-139	col	Col_20170717	cell file 05	139.506	16.2275	15.0815	15.0409	2957.59	1127.8	0.000118971
cell file 05-919.0-155	col	Col_20170717	cell file 05	155.021	21.2143	15.2572	15.3746	3750.6	1356.49	4.42459e-07
cell file 05-5986.0-175	col	Col_20170717	cell file 05	175.406	31.0747	14.935	15.3634	4940.92	1754.31	2.28542e-11
cell file 08-3768.0-2	col	Col_20170717	cell file 08	2.54688	5.69984	6.12846	8.4388	210.622	215.852	0.905673
cell file 08-8262.0-12	col	Col_20170717	cell file 08	12.0248	6.99397	6.38731	7.02259	238.269	240.745	0.797864
cell file 08-4396.0-17	col	Col_20170717	cell file 08	17.0168	6.69021	10.4497	14.1669	687.01	453.266	0.834858
cell file 08-2070.0-21	col	Col_20170717	cell file 08	21.1055	4.26239	10.1172	13.3327	419.185	363.496	0.918401
cell file 08-6908.0-23	col	Col_20170717	cell file 08	23.9251	2.95152	8.56935	13.3908	308.641	340.427	0.682877
cell file 08-881.0-26	col	Col_20170717	cell file 08	26.6106	3.6185	10.8195	13.9369	389.433	360.153	0.874322
cell file 08-6512.0-29	col	Col_20170717	cell file 08	29.3253	3.0705	12.3545	12.1151	414.407	410.686	0.739673
cell file 08-3949.0-32	col	Col_20170717	cell file 08	32.2097	3.68621	11.7224	14.0582	425.841	397.013	0.882346
cell file 08-1505.0-38	col	Col_20170717	cell file 08	38.074	3.60661	12.09	15.6519	516.345	461.311	0.872789
cell file 08-4463.0-40	col	Col_20170717	cell file 08	40.9752	3.55454	11.2257	14.3636	434.922	401.64	0.865588
cell file 08-907.0-44	col	Col_20170717	cell file 08	44.2809	4.67877	12.9881	17.6667	674.589	513.429	0.924906
cell file 08-5702.0-47	col	Col_20170717	cell file 08	47.9354	4.3628	14.2085	16.3983	769.241	585.785	0.920986
cell file 08-8376.0-57	col	Col_20170717	cell file 08	57.0613	5.79116	14.2314	16.426	980.59	606.696	0.901665
cell file 08-2356.0-61	col	Col_20170717	cell file 08	61.5667	4.99126	13.5566	15.7762	734.674	515.507	0.923805
cell file 08-4517.0-65	col	Col_20170717	cell file 08	65.6444	5.09423	13.9878	15.8285	852.308	588.272	0.922507
cell file 08-4098.0-70	col	Col_20170717	cell file 08	70.4074	6.18613	13.9229	16.8929	1001.64	620.72	0.879031
cell file 08-6509.0-82	col	Col_20170717	cell file 08	82.078	7.39454	14.1469	14.2498	1042.29	579.591	0.734946
cell file 08-3544.0-88	col	Col_20170717	cell file 08	88.3778	7.4687	14.104	16.4757	1318.05	686.246	0.72143
cell file 08-7775.0-94	col	Col_20170717	cell file 08	94.698	7.7792	15.4327	16.9078	1409.78	720.671	0.658573
cell file 08-1215.0-101	col	Col_20170717	cell file 08	101.06	7.75433	14.9137	18.0077	1482.22	740.916	0.663968
cell file 08-6590.0-110	col	Col_20170717	cell file 08	110.736	15.0968	14.5607	16.608	2739.58	1062.5	0.000444954
cell file 08-3078.0-124	col	Col_20170717	cell file 08	124.771	18.5687	15.2526	15.6371	3243.14	1217.07	8.19101e-06
cell file 08-8170.0-138	col	Col_20170717	cell file 08	138.835	16.6327	15.7748	15.5938	2664.52	1035.88	7.44434e-05
cell file 08-7731.0-152	col	Col_20170717	cell file 08	152.213	16.4405	17.5858	14.834	3102.7	1176.79	9.29581e-05
cell file 08-1606.0-167	col	Col_20170717	cell file 08	167.044	19.3268	15.03	15.2619	3178.49	1183.55	3.5074e-06
cell file 10-5261.0-4	col	Col_20170717	cell file 10	4.28428	6.8059	9.4666	9.42422	454.604	345.226	0.821785
cell file 10-2276.0-8	col	Col_20170717	cell file 10	8.3791	4.1493	8.29107	10.0684	244.12	238.462	0.914515
cell file 10-1239.0-11	col	Col_20170717	cell file 10	11.0877	3.75362	7.53541	11.1074	228.677	235.021	0.889256
cell file 10-5293.0-15	col	Col_20170717	cell file 10	15.8808	7.47499	8.45698	12.6869	635.233	429.53	0.720257
cell file 10-5370.0-22	col	Col_20170717	cell file 10	22.0338	7.6186	9.87307	13.6258	779.59	496.471	0.692325
cell file 10-664.0-26	col	Col_20170717	cell file 10	26.374	3.43571	9.0936	12.2387	308.162	318.139	0.845763
cell file 10-4286.0-28	col	Col_20170717	cell file 10	28.7465	3.23455	10.5878	13.1585	384.842	378.246	0.797841
cell file 10-2874.0-32	col	Col_20170717	cell file 10	32.4718	5.26772	10.9298	14.4044	685.524	478.587	0.919314
cell file 10-7443.0-36	col	Col_20170717	cell file 10	36.1259	3.4794	11.8926	14.127	428.924	409.322	0.853655
cell file 10-8331.0-38	col	Col_20170717	cell file 10	38.7249	3.23328	11.196	14.5451	414.149	424.073	0.797466
cell file 10-1748.0-42	col	Col_20170717	cell file 10	42.9633	6.94319	12.3284	15.726	994.937	580.625	0.80466
cell file 10-4668.0-47	col	Col_20170717	cell file 10	47.9386	5.18227	11.2972	15.3115	676.047	472.68	0.921044
cell file 10-6245.0-52	col	Col_20170717	cell file 10	52.1829	4.86551	11.8596	15.9968	780.85	539.756	0.924776
cell file 10-6695.0-56	col	Col_20170717	cell file 10	56.4315	5.09856	11.7598	15.3441	689.268	494.789	0.922443
cell file 10-4729.0-60	col	Col_20170717	cell file 10	60.5402	5.16445	11.9263	15.4702	743.702	507.266	0.921367
cell file 10-1047.0-64	col	Col_20170717	cell file 10	64.7937	4.94286	11.075	16.0796	717.261	499.369	0.92426
cell file 10-7844.0-68	col	Col_20170717	cell file 10	68.9787	5.176	11.5852	15.8115	769.154	528.979	0.921159
cell file 10-297.0-73	col	Col_20170717	cell file 10	73.2035	5.26003	11.2391	15.4772	702.298	484.707	0.919482
cell file 10-1325.0-77	col	Col_20170717	cell file 10	77.6364	5.07359	11.4486	16.0238	772.326	533.933	0.922803
cell file 10-337.0-84	col	Col_20170717	cell file 10	84.2915	10.765	12.1764	14.767	1486.61	727.024	0.0689195
cell file 10-3632.0-93	col	Col_20170717	cell file 10	93.5485	11.4637	13.9308	16.785	1976.7	857.309	0.031629
cell file 10-3633.0-103	col	Col_20170717	cell file 10	103.263	11.4935	14.2476	18.3627	2152.27	906.254	0.030572
cell file 10-7718.0-113	col	Col_20170717	cell file 10	113.341	12.7843	14.3893	18.4699	2280.17	930.305	0.00680148
cell file 10-5203.0-132	col	Col_20170717	cell file 10	132.343	13.1052	13.1795	17.3415	2161.09	918.082	0.00465824
cell file 12-7851.0-1	col	Col_20170717	cell file 12	1.10878	8.15129	8.56663	6.33438	375.902	341.619	0.571423
cell file 12-6384.0-4	col	Col_20170717	cell file 12	4.00137	7.48485	13.0265	11.347	750.441	487.566	0.718409
cell file 12-1818.0-8	col	Col_20170717	cell file 12	8.87987	5.51386	11.538	10.7566	591.817	436.533	0.912579
cell file 12-802.0-12	col	Col_20170717	cell file 12	12.7725	4.4503	12.0908	11.2442	487.828	393.854	0.922664
cell file 12-1291.0-16	col	Col_20170717	cell file 12	16.2228	4.30329	9.81983	11.4968	413.831	363.397	0.919545
cell file 12-3644.0-19	col	Col_20170717	cell file 12	19.7874	4.86764	12.6457	11.4443	691.032	505.057	0.924765
cell file 12-5254.0-23	col	Col_20170717	cell file 12	23.934	4.86803	11.9502	12.6964	621.025	460.736	0.924763
cell file 12-1229.0-27	col	Col_20170717	cell file 12	27.9489	4.76697	12.0691	13.7468	684.992	500.383	0.925047
cell file 12-4072.0-31	col	Col_20170717	cell file 12	31.8959	4.63149	12.9644	12.7472	720.902	528.489	0.924673
cell file 12-5447.0-35	col	Col_20170717	cell file 12	35.8057	4.62356	12.5109	13.7541	634.854	485.787	0.924622
cell file 12-8744.0-39	col	Col_20170717	cell file 12	39.9866	5.55118	12.7644	14.1122	777.767	533.802	0.911324
cell file 12-7513.0-44	col	Col_20170717	cell file 12	44.2732	4.87443	11.5032	15.8377	722.299	514.274	0.92473
cell file 12-766.0-48	col	Col_20170717	cell file 12	48.0871	4.43515	11.4008	15.6243	629.231	482.941	0.922409
cell file 12-7819.0-52	col	Col_20170717	cell file 12	52.0237	4.87662	11.6101	15.0352	729.408	516.68	0.924718
cell file 12-5227.0-56	col	Col_20170717	cell file 12	56.1406	4.77878	11.7096	14.2206	647.163	480.337	0.925038
cell file 12-1407.0-60	col	Col_20170717	cell file 12	60.9128	6.72458	12.4519	14.8348	972.977	572.885	0.8311
cell file 12-7246.0-66	col	Col_20170717	cell file 12	66.8922	7.33816	12.8569	14.7399	1133.52	628.96	0.744828
cell file 12-5369.0-72	col	Col_20170717	cell file 12	72.719	6.34459	12.448	15.5704	924.116	555.82	0.8672
cell file 12-5790.0-78	col	Col_20170717	cell file 12	78.2837	6.93888	13.5516	15.8459	1091.79	624.688	0.805226
cell file 12-3543.0-84	col	Col_20170717	cell file 12	84.0305	6.74809	12.2362	15.7981	1063.49	613.842	0.828468
cell file 12-3059.0-90	col	Col_20170717	cell file 12	90.2581	8.29983	13.2061	16.3005	1410.35	711.531	0.533936
cell file 12-7877.0-97	col	Col_20170717	cell file 12	97.6833	9.42536	13.7048	15.8588	1550.76	752.991	0.25465
cell file 12-4246.0-106	col	Col_20170717	cell file 12	106.528	12.0936	12.5468	16.9742	1889.34	839.523	0.0152893
cell file 12-5549.0-114	col	Col_20170717	cell file 12	114.252	6.02984	12.4449	15.4398	880.687	558.416	0.889084
cell file 12-5253.0-120	col	Col_20170717	cell file 12	120.026	8.35965	12.7266	15.1769	1318.75	707.707	0.51855
cell file 12-6495.0-131	col	Col_20170717	cell file 12	131.433	18.8596	12.4673	13.3514	2724.03	1172.43	5.90896e-06
cell file 12-441.0-149	col	Col_20170717	cell file 12	149.63	24.9735	12.9112	16.2	3510.43	1355.29	8.56018e-09
cell file 14-8513.0-9	col	Col_20170717	cell file 14	9.13331	4.70614	14.7543	9.97162	482.018	386.296	0.92499
cell file 14-189.0-12	col	Col_20170717	cell file 14	12.6581	4.45564	14.0913	10.6969	525.332	425.625	0.92275
cell file 14-645.0-23	col	Col_20170717	cell file 14	23.1275	6.70666	13.2343	8.68785	628.097	426.687	0.833072
cell file 14-4430.0-28	col	Col_20170717	cell file 14	28.7661	7.26103	13.7713	9.2919	775.009	489.209	0.757795
cell file 14-3042.0-35	col	Col_20170717	cell file 14	35.4462	8.47071	13.7786	9.43679	951.593	545.359	0.489689
cell file 14-1171.0-41	col	Col_20170717	cell file 14	41.7704	6.83053	13.5928	10.8259	803.116	495.782	0.818845
cell file 14-6983.0-47	col	Col_20170717	cell file 14	47.0668	6.08566	13.4847	11.9455	770.812	485.607	0.885668
cell file 14-2128.0-52	col	Col_20170717	cell file 14	52.0073	6.00679	13.7534	12.9379	812.262	517.643	0.89044
cell file 14-7854.0-57	col	Col_20170717	cell file 14	57.5195	6.84912	14.2138	12.5581	917.49	544.431	0.816587
cell file 14-7682.0-62	col	Col_20170717	cell file 14	62.8074	5.87213	14.9103	11.7295	843.161	524.78	0.897749
cell file 14-3264.0-68	col	Col_20170717	cell file 14	68.0482	6.46647	14.4838	13.4742	951.219	557.138	0.856874
cell file 14-6597.0-73	col	Col_20170717	cell file 14	73.0663	5.6134	13.589	12.0459	774.193	512.224	0.909087
cell file 14-3360.0-78	col	Col_20170717	cell file 14	78.1744	6.79237	14.3115	13.6217	943.34	547.211	0.823377
cell file 14-8804.0-84	col	Col_20170717	cell file 14	84.482	7.74521	14.1132	12.7021	1079.66	588.07	0.665931
cell file 14-3118.0-91	col	Col_20170717	cell file 14	91.0389	7.78309	13.7523	13.2858	1097.23	600.375	0.657724
cell file 14-8132.0-97	col	Col_20170717	cell file 14	97.1704	6.92239	13.8998	12.245	923.142	543.444	0.807371
cell file 14-2487.0-103	col	Col_20170717	cell file 14	103.757	8.3898	14.0176	13.5966	1166.1	615.519	0.510748
cell file 14-8619.0-113	col	Col_20170717	cell file 14	113.994	15.7097	15.5232	13.4559	2319.42	939.796	0.000217261
cell file 17-2575.0-6	col	Col_20170717	cell file 17	6.91514	7.18441	7.08671	10.7135	368.561	299.327	0.77005
cell file 17-130.0-16	col	Col_20170717	cell file 17	16.9701	4.64226	11.571	7.64507	404.489	359.223	0.924736
cell file 17-100.0-20	col	Col_20170717	cell file 17	20.6602	3.69067	12.1133	9.25233	360.2	341.022	0.882835
cell file 17-4968.0-25	col	Col_20170717	cell file 17	25.7331	8.2111	11.3515	10.0245	815.942	516.373	0.55647
cell file 17-675.0-30	col	Col_20170717	cell file 17	30.8898	4.40825	12.667	9.0341	465.913	393.969	0.92192
cell file 17-6706.0-35	col	Col_20170717	cell file 17	35.0353	4.91107	11.6426	9.96306	422.012	341.365	0.924503
cell file 17-4676.0-38	col	Col_20170717	cell file 17	38.6543	4.50334	12.0517	13.0263	532.381	413.779	0.923446
cell file 17-6666.0-42	col	Col_20170717	cell file 17	42.4047	4.32761	11.8014	13.4537	548.498	430.616	0.920165
cell file 17-3088.0-45	col	Col_20170717	cell file 17	45.9565	4.16969	12.2891	12.4022	468.726	381.934	0.9153
cell file 17-8800.0-49	col	Col_20170717	cell file 17	49.5829	4.50601	14.3219	13.6532	606.567	452.062	0.923481
cell file 17-7814.0-53	col	Col_20170717	cell file 17	53.5758	4.50711	12.8127	12.7897	559.725	430.036	0.923495
cell file 17-3343.0-57	col	Col_20170717	cell file 17	57.325	4.52125	13.037	13.6048	651.133	481.923	0.923672
cell file 17-6028.0-61	col	Col_20170717	cell file 17	61.0638	4.11208	12.5978	12.3509	519.875	422.155	0.912979
cell file 17-1194.0-64	col	Col_20170717	cell file 17	64.6819	4.62278	13.6825	13.7193	651.466	469.958	0.924617
cell file 17-6057.0-69	col	Col_20170717	cell file 17	69.0255	5.45334	13.8227	13.6456	814.596	531.06	0.914481
cell file 17-3717.0-73	col	Col_20170717	cell file 17	73.4794	5.23521	14.073	15.7205	843.798	549.82	0.920008
cell file 17-4871.0-77	col	Col_20170717	cell file 17	77.7666	4.80882	13.8458	14.2753	732.16	519.177	0.924986
cell file 17-6814.0-82	col	Col_20170717	cell file 17	82.0793	5.47241	14.048	14.9396	878.221	562.324	0.9139
cell file 17-7262.0-89	col	Col_20170717	cell file 17	89.2311	11.8871	14.0795	16.6121	1947.29	847.634	0.0194366
cell file 17-1302.0-127	col	Col_20170717	cell file 17	127.297	12.9345	14.5202	14.5434	1904.82	832.401	0.00569779
cell file 17-5919.0-139	col	Col_20170717	cell file 17	139.957	18.2957	10.6642	16.118	2472.41	1028.69	1.11423e-05
cell file 19-6619.0-1	col	Col_20170717	cell file 19	1.10878	4.2989	4.54722	7.48832	107.646	140.19	0.919429
cell file 19-8002.0-9	col	Col_20170717	cell file 19	9.29544	4.89766	8.82506	6.61515	208.586	202.072	0.924593
cell file 19-7815.0-12	col	Col_20170717	cell file 19	12.9568	4.43776	8.99857	6.74653	216.071	221.52	0.922454
cell file 19-6308.0-16	col	Col_20170717	cell file 19	16.548	4.39186	9.30608	8.30502	266.823	247.003	0.921599
cell file 19-7868.0-20	col	Col_20170717	cell file 19	20.2853	4.99947	10.0357	8.2408	304.687	266.69	0.923718
cell file 19-7347.0-23	col	Col_20170717	cell file 19	23.5129	4.18759	10.3375	9.4581	320.298	293.291	0.915957
cell file 19-7562.0-26	col	Col_20170717	cell file 19	26.8654	4.35887	12.2973	9.82779	403.622	334.091	0.920899
cell file 19-6793.0-36	col	Col_20170717	cell file 19	36.5672	3.83951	12.3544	11.11	408.985	363.489	0.896728
cell file 19-491.0-39	col	Col_20170717	cell file 19	39.5165	3.44782	11.6392	12.236	400.832	368.127	0.848027
cell file 19-8047.0-42	col	Col_20170717	cell file 19	42.6796	4.16575	11.639	12.3734	513.037	422.871	0.915151
cell file 19-8645.0-45	col	Col_20170717	cell file 19	45.8186	3.49564	11.807	12.6988	428.907	386.4	0.856402
cell file 19-4800.0-49	col	Col_20170717	cell file 19	49.2489	4.26065	10.6785	12.6052	486.587	393.874	0.91835
cell file 19-6952.0-52	col	Col_20170717	cell file 19	52.7706	4.03159	10.6647	12.2057	479.414	400.695	0.909161
cell file 19-2995.0-57	col	Col_20170717	cell file 19	57.8521	7.69165	12.3965	14.7604	1024.55	575.13	0.677294
cell file 19-8634.0-64	col	Col_20170717	cell file 19	64.3894	7.46637	12.2474	15.5614	1088.54	596.553	0.721864
cell file 19-5145.0-71	col	Col_20170717	cell file 19	71.7169	9.99227	11.9749	14.4413	1282.66	661.02	0.152802
cell file 19-6743.0-78	col	Col_20170717	cell file 19	78.7598	6.5598	11.5969	13.585	858.083	533.885	0.848191
cell file 19-6217.0-84	col	Col_20170717	cell file 19	84.5013	7.07955	11.9846	14.4658	934.542	555.562	0.785825
cell file 19-5491.0-92	col	Col_20170717	cell file 19	92.5286	12.0251	13.0745	14.4206	1760.4	804.934	0.0165588
cell file 19-5672.0-123	col	Col_20170717	cell file 19	123.144	16.2119	14.3513	15.1083	2440.39	963.18	0.000121143
cell file 19-812.0-137	col	Col_20170717	cell file 19	137.926	19.0417	12.9619	16.9513	2821.64	1091.92	4.81985e-06
cell file 19-4415.0-174	col	Col_20170717	cell file 19	174.285	26.4339	14.7351	12.7977	3995.99	1543.41	1.96773e-09
Col_BL_20190702_A_iso_	colBL	Col_BL_20190702_A_iso	9	2.53134	6.68419	5.60715	6.71627	173.186	182.353	0.945786
Col_BL_20190702_A_iso_	colBL	Col_BL_20190702_A_iso	9	2.72234	9.07948	6.83022	8.85763	339.937	269.2	0.902465
Col_BL_20190702_A_iso_	colBL	Col_BL_20190702_A_iso	4	3.92892	10.4847	7.65204	9.02651	482.108	349.823	0.8362
Col_BL_20190702_A_iso_	colBL	Col_BL_20190702_A_iso	7	5.59001	11.5084	6.38866	7.87901	400.16	310.152	0.758424
Col_BL_20190702_A_iso_	colBL	Col_BL_20190702_A_iso	16	6.8376	11.9965	8.32988	6.44661	359.876	295.962	0.71129
Col_BL_20190702_A_iso_	colBL	Col_BL_20190702_A_iso	13	7.85247	7.17768	10.2583	9.57107	417.832	308.126	0.942039
Col_BL_20190702_A_iso_	colBL	Col_BL_20190702_A_iso	1	9.33361	6.35594	7.85869	10.2028	320.367	257.457	0.946903
Col_BL_20190702_A_iso_	colBL	Col_BL_20190702_A_iso	4	12.2592	6.72602	8.69065	10.1694	391.435	300.02	0.945562
Col_BL_20190702_A_iso_	colBL	Col_BL_20190702_A_iso	9	12.8812	4.79911	8.68489	10.4567	298.806	264.605	0.929393
Col_BL_20190702_A_iso_	colBL	Col_BL_20190702_A_iso	13	13.5696	5.99044	10.4204	9.3519	371.8	292.616	0.946708
Col_BL_20190702_A_iso_	colBL	Col_BL_20190702_A_iso	7	15.0689	7.9612	7.85688	9.64377	404.004	299.877	0.931012
Col_BL_20190702_A_iso_	colBL	Col_BL_20190702_A_iso	1	15.2832	6.47918	8.59104	10.4893	361.293	293.026	0.946618
Col_BL_20190702_A_iso_	colBL	Col_BL_20190702_A_iso	4	17.7599	6.30862	8.89537	10.955	403.742	311.333	0.946967
Col_BL_20190702_A_iso_	colBL	Col_BL_20190702_A_iso	9	18.1764	6.62538	8.60487	10.1058	408.904	302.054	0.946069
Col_BL_20190702_A_iso_	colBL	Col_BL_20190702_A_iso	7	22.8353	8.78932	8.5308	10.6429	607.137	389.936	0.911566
Col_BL_20190702_A_iso_	colBL	Col_BL_20190702_A_iso	1	22.9163	9.35622	10.1566	7.83953	488.641	327.975	0.892497
Col_BL_20190702_A_iso_	colBL	Col_BL_20190702_A_iso	4	24.2459	7.77787	10.8719	10.0743	573.365	376.25	0.934178
Col_BL_20190702_A_iso_	colBL	Col_BL_20190702_A_iso	9	24.4266	6.22697	8.49251	10.5838	393.443	292.283	0.947018
Col_BL_20190702_A_iso_	colBL	Col_BL_20190702_A_iso	16	28.5392	9.54626	10.2163	8.90175	521.497	378.349	0.884859
Col_BL_20190702_A_iso_	colBL	Col_BL_20190702_A_iso	9	31.3103	7.89979	9.5041	11.4707	616.324	389.246	0.932114
Col_BL_20190702_A_iso_	colBL	Col_BL_20190702_A_iso	4	31.5948	8.17449	11.9923	11.088	668.895	402.121	0.92684
Col_BL_20190702_A_iso_	colBL	Col_BL_20190702_A_iso	7	31.6274	9.87499	9.8859	11.2768	821.932	471.185	0.86999
Col_BL_20190702_A_iso_	colBL	Col_BL_20190702_A_iso	16	36.5538	8.23112	12.9467	9.36025	722.585	460.308	0.925641
Col_BL_20190702_A_iso_	colBL	Col_BL_20190702_A_iso	9	38.7942	7.60002	9.31832	12.6061	650.78	412.292	0.936898
Col_BL_20190702_A_iso_	colBL	Col_BL_20190702_A_iso	13	39.1092	7.02373	10.8729	11.4823	641.963	415.994	0.943467
Col_BL_20190702_A_iso_	colBL	Col_BL_20190702_A_iso	4	40.7004	10.9711	11.6621	9.32788	837.118	507.047	0.80274
Col_BL_20190702_A_iso_	colBL	Col_BL_20190702_A_iso	7	41.2841	9.80403	10.522	12.8599	969.599	538.829	0.873386
Col_BL_20190702_A_iso_	colBL	Col_BL_20190702_A_iso	1	43.7574	4.53012	12.0967	7.71077	325.947	285.407	0.918757
Col_BL_20190702_A_iso_	colBL	Col_BL_20190702_A_iso	16	44.5922	8.48921	13.1474	9.0164	671.978	424.667	0.919658
Col_BL_20190702_A_iso_	colBL	Col_BL_20190702_A_iso	13	46.3915	8.18513	11.3225	12.5319	961.57	556.325	0.926618
Col_BL_20190702_A_iso_	colBL	Col_BL_20190702_A_iso	9	46.5394	7.91122	9.67612	12.8304	697.788	423.891	0.931912
Col_BL_20190702_A_iso_	colBL	Col_BL_20190702_A_iso	7	49.6436	6.86445	9.69081	12.796	673.128	437.379	0.944698
Col_BL_20190702_A_iso_	colBL	Col_BL_20190702_A_iso	16	53.2619	9.13704	12.9309	8.97229	776.418	468.546	0.9005
Col_BL_20190702_A_iso_	colBL	Col_BL_20190702_A_iso	9	53.9398	7.26045	10.7097	14.3413	828.861	490.247	0.941174
Col_BL_20190702_A_iso_	colBL	Col_BL_20190702_A_iso	13	54.3975	7.4556	11.8645	11.3377	806.891	503.704	0.938861
Col_BL_20190702_A_iso_	colBL	Col_BL_20190702_A_iso	7	56.2818	6.7129	10.5695	13.4423	725.21	446.358	0.945634
Col_BL_20190702_A_iso_	colBL	Col_BL_20190702_A_iso	9	60.8478	6.50727	10.3097	13.2585	705.401	450.297	0.94653
Col_BL_20190702_A_iso_	colBL	Col_BL_20190702_A_iso	13	60.9086	5.304	11.4276	11.1067	576.89	419.647	0.940945
Col_BL_20190702_A_iso_	colBL	Col_BL_20190702_A_iso	16	61.0544	7.06056	13.1049	13.3667	962.508	584.161	0.943147
Col_BL_20190702_A_iso_	colBL	Col_BL_20190702_A_iso	1	65.0413	5.52207	12.756	9.19664	444.064	328.041	0.943719
Col_BL_20190702_A_iso_	colBL	Col_BL_20190702_A_iso	13	66.0715	4.93923	12.0721	11.9144	642.584	458.483	0.933501
Col_BL_20190702_A_iso_	colBL	Col_BL_20190702_A_iso	9	66.9231	6.25071	11.0432	12.4644	683.13	444.642	0.947011
Col_BL_20190702_A_iso_	colBL	Col_BL_20190702_A_iso	16	67.3995	5.67172	12.8529	14.9568	676.052	460.658	0.945066
Col_BL_20190702_A_iso_	colBL	Col_BL_20190702_A_iso	4	67.8865	8.03615	14.3897	10.1111	727.933	458.351	0.929607
Col_BL_20190702_A_iso_	colBL	Col_BL_20190702_A_iso	7	67.9214	5.3408	10.0987	14.3091	567.619	397.384	0.941489
Col_BL_20190702_A_iso_	colBL	Col_BL_20190702_A_iso	13	71.0593	4.61113	11.5155	11.6371	560.879	419.921	0.922405
Col_BL_20190702_A_iso_	colBL	Col_BL_20190702_A_iso	16	72.5523	4.99692	11.8891	15.0999	675.46	483.499	0.934964
Col_BL_20190702_A_iso_	colBL	Col_BL_20190702_A_iso	9	74.6163	9.37956	12.6354	15.7154	1308.6	655.052	0.891595
Col_BL_20190702_A_iso_	colBL	Col_BL_20190702_A_iso	7	74.2604	7.51053	11.01	13.8591	883.419	516.44	0.93814
Col_BL_20190702_A_iso_	colBL	Col_BL_20190702_A_iso	13	75.6572	4.60782	10.7184	11.4959	435.876	359.215	0.922264
Col_BL_20190702_A_iso_	colBL	Col_BL_20190702_A_iso	16	77.214	4.84661	11.616	15.7661	581.551	431.378	0.93088
Col_BL_20190702_A_iso_	colBL	Col_BL_20190702_A_iso	4	80.6201	5.25729	12.3735	9.40641	451.38	346.641	0.940208
Col_BL_20190702_A_iso_	colBL	Col_BL_20190702_A_iso	7	81.1563	6.60932	11.4293	13.8621	853.481	519.039	0.94614
Col_BL_20190702_A_iso_	colBL	Col_BL_20190702_A_iso	1	81.2337	6.68868	11.5678	10.2177	562.649	373.521	0.945762
Col_BL_20190702_A_iso_	colBL	Col_BL_20190702_A_iso	13	81.9147	8.31649	12.5145	12.3648	1010.55	561.48	0.923757
Col_BL_20190702_A_iso_	colBL	Col_BL_20190702_A_iso	9	82.3156	6.22211	14.6778	12.0661	1044.12	611.281	0.947019
Col_BL_20190702_A_iso_	colBL	Col_BL_20190702_A_iso	16	82.4179	5.94582	11.5038	15.9732	758.153	503.432	0.946568
Col_BL_20190702_A_iso_	colBL	Col_BL_20190702_A_iso	16	87.7079	4.91649	11.7622	16.3045	606.802	448.808	0.932889
Col_BL_20190702_A_iso_	colBL	Col_BL_20190702_A_iso	7	87.8345	6.86101	11.87	13.3959	825.175	490.272	0.944722
Col_BL_20190702_A_iso_	colBL	Col_BL_20190702_A_iso	4	88.7063	11.0371	12.4263	10.4238	1066.06	575.453	0.79772
Col_BL_20190702_A_iso_	colBL	Col_BL_20190702_A_iso	13	90.2676	8.42153	12.8152	13.2652	1049.78	569.469	0.921311
Col_BL_20190702_A_iso_	colBL	Col_BL_20190702_A_iso	16	92.4288	4.25991	12.2433	13.1491	539.461	444.526	0.902923
Col_BL_20190702_A_iso_	colBL	Col_BL_20190702_A_iso	1	93.8722	5.8931	11.9668	10.4918	561.749	381.482	0.946367
Col_BL_20190702_A_iso_	colBL	Col_BL_20190702_A_iso	7	94.6509	7.0667	12.1278	13.6009	894.09	523.122	0.943092
Col_BL_20190702_A_iso_	colBL	Col_BL_20190702_A_iso	16	97.326	6.39703	13.5692	12.6804	745.816	476.643	0.946826
Col_BL_20190702_A_iso_	colBL	Col_BL_20190702_A_iso	13	97.936	7.11326	12.8596	13.0821	879.687	515.541	0.942665
Col_BL_20190702_A_iso_	colBL	Col_BL_20190702_A_iso	4	99.3419	10.4862	12.9115	10.9674	1120.16	591.837	0.836107
Col_BL_20190702_A_iso_	colBL	Col_BL_20190702_A_iso	1	99.9763	6.55572	12.2522	9.97858	650.46	428.227	0.946359
Col_BL_20190702_A_iso_	colBL	Col_BL_20190702_A_iso	7	102.228	9.48364	11.8587	14.3596	1027.7	569.447	0.88745
Col_BL_20190702_A_iso_	colBL	Col_BL_20190702_A_iso	13	104.541	6.51719	13.768	14.4316	968.072	564.184	0.946497
Col_BL_20190702_A_iso_	colBL	Col_BL_20190702_A_iso	16	104.641	8.45476	13.4954	15.0131	1125.04	604.205	0.920507
Col_BL_20190702_A_iso_	colBL	Col_BL_20190702_A_iso	1	107.4	8.65622	12.1113	11.2419	885.6	505.752	0.915313
Col_BL_20190702_A_iso_	colBL	Col_BL_20190702_A_iso	4	109.68	10.0806	16.106	11.2422	1274.95	666.169	0.859542
Col_BL_20190702_A_iso_	colBL	Col_BL_20190702_A_iso	13	110.767	5.66735	13.3949	15.22	872.019	541.816	0.945033
Col_BL_20190702_A_iso_	colBL	Col_BL_20190702_A_iso	16	112.554	7.55981	14.6754	15.2325	1245.91	672.875	0.937466
Col_BL_20190702_A_iso_	colBL	Col_BL_20190702_A_iso	13	116.023	4.99662	12.6734	14.1702	710.276	490.985	0.934957
Col_BL_20190702_A_iso_	colBL	Col_BL_20190702_A_iso	4	118.173	7.66941	17.6891	14.4405	1268.4	681.229	0.935877
Col_BL_20190702_A_iso_	colBL	Col_BL_20190702_A_iso	16	120.063	7.44293	15.2406	15.1506	1211.6	664.548	0.939023
Col_BL_20190702_A_iso_	colBL	Col_BL_20190702_A_iso	13	122.052	6.9562	12.8268	13.9689	959.761	555.6	0.94402
Col_BL_20190702_A_iso_	colBL	Col_BL_20190702_A_iso	1	123.67	7.11883	15.0264	11.6933	926.301	547.933	0.942613
Col_BL_20190702_A_iso_	colBL	Col_BL_20190702_A_iso	13	128.543	6.43495	13.2454	14.7815	960.029	561.406	0.946739
Col_BL_20190702_A_iso_	colBL	Col_BL_20190702_A_iso	7	130.259	9.06251	12.6889	16.2674	1341.44	667.861	0.903034
Col_BL_20190702_A_iso_	colBL	Col_BL_20190702_A_iso	4	131.077	6.94417	15.2141	12.9357	1015.5	584.505	0.944114
Col_BL_20190702_A_iso_	colBL	Col_BL_20190702_A_iso	1	131.374	8.5539	14.4215	11.985	1113.23	598.393	0.918021
Col_BL_20190702_A_iso_	colBL	Col_BL_20190702_A_iso	9	131.514	9.12307	12.9501	15.5557	1360.56	676.312	0.900982
Col_BL_20190702_A_iso_	colBL	Col_BL_20190702_A_iso	16	135.282	7.33157	12.4016	17.3912	1133.33	626.858	0.940375
Col_BL_20190702_A_iso_	colBL	Col_BL_20190702_A_iso	13	137.175	10.8749	13.3613	15.5583	1781.71	792.558	0.809846
Col_BL_20190702_A_iso_	colBL	Col_BL_20190702_A_iso	4	138.024	7.13048	16.24	14.3603	1160.04	632.582	0.942502
Col_BL_20190702_A_iso_	colBL	Col_BL_20190702_A_iso	7	138.741	7.70921	13.7101	16.9939	1463.13	737.615	0.935268
Col_BL_20190702_A_iso_	colBL	Col_BL_20190702_A_iso	1	139.155	7.09407	14.0486	12.0147	917.723	531.56	0.942844
Col_BL_20190702_A_iso_	colBL	Col_BL_20190702_A_iso	9	140.238	8.78125	13.3362	15.9842	1364.95	676.561	0.911801
Col_BL_20190702_A_iso_	colBL	Col_BL_20190702_A_iso	16	141.877	6.70886	12.6409	18.1077	1086.25	623.73	0.945656
Col_BL_20190702_A_iso_	colBL	Col_BL_20190702_A_iso	13	146.421	7.08653	13.0598	15.6502	1110.09	612.809	0.942913
Col_BL_20190702_A_iso_	colBL	Col_BL_20190702_A_iso	1	146.553	8.00783	13.8433	11.2815	997.782	571.435	0.930145
Col_BL_20190702_A_iso_	colBL	Col_BL_20190702_A_iso	7	146.807	8.17941	13.9727	16.807	1405.75	698.263	0.926737
Col_BL_20190702_A_iso_	colBL	Col_BL_20190702_A_iso	4	148.295	12.7701	15.3918	14.8768	2172.12	904.335	0.624149
Col_BL_20190702_A_iso_	colBL	Col_BL_20190702_A_iso	9	148.873	8.2997	13.5266	15.6851	1348.59	668.967	0.924135
Col_BL_20190702_A_iso_	colBL	Col_BL_20190702_A_iso	16	148.815	7.58683	12.6464	16.3554	1184.19	636.519	0.937086
Col_BL_20190702_A_iso_	colBL	Col_BL_20190702_A_iso	1	154.349	8.4939	15.0363	11.6453	1088.3	596.15	0.919542
Col_BL_20190702_A_iso_	colBL	Col_BL_20190702_A_iso	7	154.603	7.24279	14.0663	15.7474	1287.53	676.376	0.941364
Col_BL_20190702_A_iso_	colBL	Col_BL_20190702_A_iso	13	153.739	7.32048	14.6385	14.465	1245.03	651.55	0.940503
Col_BL_20190702_A_iso_	colBL	Col_BL_20190702_A_iso	16	155.814	6.62664	12.8304	15.8955	1186.9	670.062	0.946063
Col_BL_20190702_A_iso_	colBL	Col_BL_20190702_A_iso	9	158.236	10.4136	13.8829	17.126	1767.69	785.611	0.840589
Col_BL_20190702_A_iso_	colBL	Col_BL_20190702_A_iso	16	163.303	7.78619	13.7513	15.879	1264.07	657.253	0.934043
Col_BL_20190702_A_iso_	colBL	Col_BL_20190702_A_iso	4	161.3	14.3298	15.783	14.8238	2330	954.511	0.422137
Col_BL_20190702_A_iso_	colBL	Col_BL_20190702_A_iso	7	162.624	9.84143	14.2189	16.8747	1624.84	775.401	0.871609
Col_BL_20190702_A_iso_	colBL	Col_BL_20190702_A_iso	1	163.043	9.03567	15.9882	12.5435	1274.48	654.324	0.903925
Col_BL_20190702_A_iso_	colBL	Col_BL_20190702_A_iso	13	163.692	11.914	14.4095	15.7454	2062.73	867.073	0.71971
Col_BL_20190702_A_iso_	colBL	Col_BL_20190702_A_iso	9	168.384	10.8578	12.99	17.2308	1621.84	755.573	0.811084
Col_BL_20190702_A_iso_	colBL	Col_BL_20190702_A_iso	16	170.904	7.62163	13.8398	15.2845	1329.76	691.222	0.936586
Col_BL_20190702_A_iso_	colBL	Col_BL_20190702_A_iso	13	173.67	7.89637	14.5171	15.5914	1285.62	653.109	0.932175
Col_BL_20190702_A_iso_	colBL	Col_BL_20190702_A_iso	4	174.739	13.4292	14.275	13.9015	1721.37	783.736	0.540791
Col_BL_20190702_A_iso_	colBL	Col_BL_20190702_A_iso	1	176.474	17.9721	14.3549	11.6697	2377.67	1005.91	0.0925833
Col_BL_20190702_A_iso_	colBL	Col_BL_20190702_A_iso	9	176.592	9.77164	13.5294	14.8654	1320.1	650.627	0.874901
Col_BL_20190702_A_iso_	colBL	Col_BL_20190702_A_iso	16	179.077	8.53461	14.635	15.8015	1510.02	743.228	0.918515
Col_BL_20190702_A_iso_	colBL	Col_BL_20190702_A_iso	13	181.215	7.32449	13.8742	14.8557	1166.5	622.814	0.940457
Col_BL_20190702_A_iso_	colBL	Col_BL_20190702_A_iso	7	182.572	11.5269	14.2381	15.1412	1950.36	852.5	0.756756
Col_BL_20190702_A_iso_	colBL	Col_BL_20190702_A_iso	9	185.521	8.81326	14.7043	13.7417	1345.03	649.682	0.910864
Col_BL_20190702_A_iso_	colBL	Col_BL_20190702_A_iso	4	187.103	11.4173	16.1517	16.2722	1912.55	853.826	0.766497
Col_BL_20190702_A_iso_	colBL	Col_BL_20190702_A_iso	16	188.077	9.34199	15.2551	16.4501	1773.93	805.068	0.893042
Col_BL_20190702_A_iso_	colBL	Col_BL_20190702_A_iso	13	192.65	16.0971	14.7054	15.0792	2698.79	1032.21	0.21992
Col_BL_20190702_A_iso_	colBL	Col_BL_20190702_A_iso	7	193.247	10.2259	14.3928	16.0256	1815.93	804.454	0.85159
Col_BL_20190702_A_iso_	colBL	Col_BL_20190702_A_iso	1	194.771	18.1685	14.226	13.3896	2461.4	1014.7	0.0840325
Col_BL_20190702_A_iso_	colBL	Col_BL_20190702_A_iso	4	198.721	11.7568	14.4669	13.1631	1675.11	775.821	0.735248
Col_BL_20190702_A_iso_	colBL	Col_BL_20190702_A_iso	7	204.621	12.3798	14.7993	14.6059	2087.89	869.569	0.669871
Col_BL_20190702_A_iso_	colBL	Col_BL_20190702_A_iso	16	201.14	16.0678	14.7155	16.2093	2817.99	1060.26	0.222655
Col_BL_20190702_A_iso_	colBL	Col_BL_20190702_A_iso	4	210.67	12.3586	15.2753	15.4593	2077.2	885.47	0.672257
Col_BL_20190702_A_iso_	colBL	Col_BL_20190702_A_iso	16	217.258	16.4344	13.9075	17.0433	2815.89	1099.77	0.190167
Col_BL_20190702_A_iso_	colBL	Col_BL_20190702_A_iso	1	213.307	18.9689	13.5791	13.2326	2700.55	1075.7	0.0561987
Col_BL_20190702_A_iso_	colBL	Col_BL_20190702_A_iso	13	208.694	19.0149	15.7054	12.5164	2905.82	1111.17	0.0548982
Col_BL_20190702_A_iso_	colBL	Col_BL_20190702_A_iso	7	217.905	13.8322	14.152	14.5511	2233.83	917.899	0.487699
Col_BL_20190702_A_iso_	colBL	Col_BL_20190702_A_iso	4	223.169	12.949	14.9877	14.5226	2208.05	932.944	0.602169
Col_BL_20190702_A_iso_	colBL	Col_BL_20190702_A_iso	13	226.637	17.7299	17.4873	13.9731	3101.33	1136.26	0.104207
Col_BL_20190702_A_iso_	colBL	Col_BL_20190702_A_iso	16	234.256	21.9169	16.3067	14.3264	3619.13	1290.5	0.0122065
Col_BL_20190702_A_iso_	colBL	Col_BL_20190702_A_iso	7	231.388	13.6252	14.5061	16.0039	2485.98	983.045	0.515064
Col_BL_20190702_A_iso_	colBL	Col_BL_20190702_A_iso	9	215.11	17.3005	17.3041	15.2853	3434.72	1211.35	0.128018
Col_BL_20190702_A_iso_	colBL	Col_BL_20190702_A_iso	9	232.276	17.6866	16.4365	14.2429	3163.23	1139.34	0.106417
Col_BL_20190702_A_iso_	colBL	Col_BL_20190702_A_iso	1	233.771	21.7889	13.019	14.0287	2906.74	1146.31	0.0130475
Col_BL_20190702_A_iso_	colBL	Col_BL_20190702_A_iso	13	244.495	18.52	16.2359	14.3477	3224.83	1181.61	0.0705156
Col_BL_20190702_A_iso_	colBL	Col_BL_20190702_A_iso	4	237.888	16.3859	15.1243	14.1959	2824.95	1096.9	0.194249
Col_BL_20190702_A_iso_	colBL	Col_BL_20190702_A_iso	7	245.218	13.3365	15.0416	14.2046	2310.67	953.527	0.552854
Col_BL_20190702_A_iso_	colBL	Col_BL_20190702_A_iso	9	251.556	20.744	16.0092	14.4054	3813.33	1318.35	0.0224831
Col_BL_20190702_A_iso_	colBL	Col_BL_20190702_A_iso	1	253.159	16.5354	14.6733	11.6845	1938.69	871.515	0.181876
Col_BL_20190702_A_iso_	colBL	Col_BL_20190702_A_iso	13	263.396	19.9183	17.5586	14.6098	3640.79	1284.26	0.0345144
Col_BL_20190702_A_iso_	colBL	Col_BL_20190702_A_iso	7	259.326	16.5697	14.4253	16.2422	2919.31	1077.33	0.179125
Col_BL_20190702_A_iso_	colBL	Col_BL_20190702_A_iso	4	260.429	28.0489	14.2049	15.5391	4838.36	1638.4	0.000541372
Col_BL_20190702_A_iso_	colBL	Col_BL_20190702_A_iso	16	255.14	20.8614	16.5437	12.892	3796.53	1397.95	0.0211503
Col_BL_20190702_A_iso_	colBL	Col_BL_20190702_A_iso	16	277.139	23.1197	15.9173	15.9615	4194	1419.03	0.00653836
Col_BL_20190702_A_iso_	colBL	Col_BL_20190702_A_iso	1	269.969	17.4666	13.3769	11.4543	2145.85	922.095	0.118298
Col_BL_20190702_A_iso_	colBL	Col_BL_20190702_A_iso	7	279.133	23.4642	15.0302	13.347	3404.48	1248.01	0.00547245
Col_BL_20190702_A_iso_	colBL	Col_BL_20190702_A_iso	9	272.409	22.2639	15.5882	13.7596	3751.31	1312.06	0.0101909
Col_BL_20190702_A_iso_	colBL	Col_BL_20190702_A_iso	13	283.096	18.7589	16.1453	13.3037	2925.39	1104.36	0.0625161
Col_BL_20190702_A_iso_	colBL	Col_BL_20190702_A_iso	4	291.853	36.389	15.8474	13.0231	5738.71	1931.71	1.09129e-05
Col_BL_20190702_A_iso_	colBL	Col_BL_20190702_A_iso	9	295.945	24.1186	14.5203	13.8778	3614.27	1291.68	0.00390792
Col_BL_20190702_A_iso_	colBL	Col_BL_20190702_A_iso	1	297.393	36.449	13.3712	10.1802	4064.41	1624.86	1.06255e-05
Col_BL_20190702_A_iso_	colBL	Col_BL_20190702_A_iso	16	303.194	29.7619	15.6265	14.7588	5461.78	1785.11	0.000235056
Col_BL_20190702_A_iso_	colBL	Col_BL_20190702_A_iso	7	303.419	25.9041	14.645	13.8476	4075.62	1419.05	0.00157566
Col_BL_20190702_A_iso_	colBL	Col_BL_20190702_A_iso	13	302.335	21.3492	16.6326	12.2865	3425.62	1264.11	0.0164052
Col_BL_20190702_A_iso_	colBL	Col_BL_20190702_A_iso	9	323.356	30.7454	14.6672	13.1238	4631.67	1618.7	0.000146719
Col_BL_20190702_A_iso_	colBL	Col_BL_20190702_A_iso	13	325.236	22.3252	25.7675	13.2088	3709.18	1569.7	0.00987133
Col_BL_20190702_A_iso_	colBL	Col_BL_20190702_A_iso	16	334.835	34.0983	14.2131	15.1867	5736.85	1898.56	3.06724e-05
Col_BL_20190702_A_iso_	colBL	Col_BL_20190702_A_iso	4	328.592	38.9227	14.3898	11.6786	5146.71	1985.55	3.59406e-06
Col_BL_20190702_A_iso_	colBL	Col_BL_20190702_A_iso	7	333.015	32.0257	15.0003	13.7268	5095.53	1713.93	8.01051e-05
Col_BL_20190702_A_iso_	colBL	Col_BL_20190702_A_iso	13	351.658	30.8838	15.6989	13.5543	5173.14	1748.4	0.000137366
Col_BL_20190702_A_iso_	colBL	Col_BL_20190702_A_iso	1	338.17	45.223	13.1321	11.3371	5266.07	2002.26	2.60376e-07
Col_BL_20190702_A_iso_	colBL	Col_BL_20190702_A_iso	16	372.426	37.1477	17.4987	11.7908	6408.81	2259.8	7.798e-06
Col_BL_20190702_A_iso_	colBL	Col_BL_20190702_A_iso	4	375.097	50.2767	16.8952	12.2776	8503.1	2698.62	3.60332e-08
Col_BL_20190702_A_iso_	colBL	Col_BL_20190702_A_iso	9	364.547	49.9755	12.3529	14.0975	7083.68	2371.24	4.04218e-08
Col_BL_20190702_A_iso_	colBL	Col_BL_20190702_A_iso	7	365.089	32.3146	15.2488	15.6767	5549.84	1812.16	6.99707e-05
Col_BL_20190702_A_iso_	colBL	Col_BL_20190702_A_iso	13	386.521	36.9119	15.6392	11.9751	5810.51	1991.27	8.65376e-06
Col_BL_20190702_A_iso_	colBL	Col_BL_20190702_A_iso	7	405.782	48.8991	14.2558	14.5855	7803.04	2453.79	6.11332e-08
Col_BL_20190702_A_iso_	colBL	Col_BL_20190702_A_iso	4	432.065	63.6451	15.523	13.1463	9790.48	3185.25	3.05333e-10
Col_BL_20190702_A_iso_	colBL	Col_BL_20190702_A_iso	13	428.818	46.661	16.4041	11.9429	7191.28	2364.31	1.46708e-07
Col_BL_20190702_A_iso_	colBL	Col_BL_20190702_A_iso	1	391.683	62.5048	9.81592	9.54498	6572.69	2618.84	4.48202e-10
Col_BL_20190702_A_iso_	colBL	Col_BL_20190702_A_iso	7	458.214	58.492	15.3977	14.187	9529.68	2925.1	1.7871e-09
Col_BL_20190702_A_iso_	colBL	Col_BL_20190702_A_iso	16	441.607	93.6552	15.6049	10.9923	14511.8	4536.84	4.09672e-14
Col_BL_20190702_A_perturbation_1692	colBL	Col_BL_20190702_A_perturbation	13	0	6.14535	6.4626	7.75495	206.547	197.628	0.94699
Col_BL_20190702_A_perturbation_2660	colBL	Col_BL_20190702_A_perturbation	10	0	10.5236	6.22183	6.29465	266.96	239.072	0.833747
Col_BL_20190702_A_perturbation_6407	colBL	Col_BL_20190702_A_perturbation	19	0	6.09103	6.44141	8.15468	188.277	185.616	0.946927
Col_BL_20190702_A_perturbation_7865	colBL	Col_BL_20190702_A_perturbation	22	0	5.71575	5.59116	7.2591	157.009	164.931	0.945387
Col_BL_20190702_A_perturbation_9392	colBL	Col_BL_20190702_A_perturbation	4	0	6.50463	6.49881	7.20023	191.905	177.379	0.946538
Col_BL_20190702_A_perturbation_10614	colBL	Col_BL_20190702_A_perturbation	13	0	6.86425	7.29741	7.31073	203.843	191.61	0.9447
Col_BL_20190702_A_perturbation_10654	colBL	Col_BL_20190702_A_perturbation	16	0	10.0471	7.01061	6.56341	286.927	240.953	0.861307
Col_BL_20190702_A_perturbation_13245	colBL	Col_BL_20190702_A_perturbation	1	0	11.6082	6.50614	8.26164	385.473	299.042	0.749316
Col_BL_20190702_A_perturbation_14035	colBL	Col_BL_20190702_A_perturbation	22	0	7.43885	6.69366	7.62462	235.338	208.854	0.939074
Col_BL_20190702_A_perturbation_14674	colBL	Col_BL_20190702_A_perturbation	7	0	12.6227	6.33164	6.69835	378.241	295.681	0.6418
Col_BL_20190702_A_perturbation_7860	colBL	Col_BL_20190702_A_perturbation	16	2.89048	13.0046	7.08252	8.57128	520.431	355.691	0.595225
Col_BL_20190702_A_perturbation_12510	colBL	Col_BL_20190702_A_perturbation	22	3.76675	6.67876	5.00014	8.9571	188.174	194.064	0.945813
Col_BL_20190702_A_perturbation_10675	colBL	Col_BL_20190702_A_perturbation	10	3.8286	7.37974	7.13295	7.6323	271.627	231.945	0.939806
Col_BL_20190702_A_perturbation_5212	colBL	Col_BL_20190702_A_perturbation	13	4.16062	8.79204	6.56468	9.07199	331.643	261.554	0.911487
Col_BL_20190702_A_perturbation_14664	colBL	Col_BL_20190702_A_perturbation	4	6.05921	8.1691	5.84225	7.36564	243.674	219.054	0.926952
Col_BL_20190702_A_perturbation_10065	colBL	Col_BL_20190702_A_perturbation	19	6.49617	12.1754	7.09727	8.66264	518.78	366.803	0.692419
Col_BL_20190702_A_perturbation_2287	colBL	Col_BL_20190702_A_perturbation	1	8.53822	10.7554	6.33154	10.5499	476.529	334.298	0.818334
Col_BL_20190702_A_perturbation_15287	colBL	Col_BL_20190702_A_perturbation	7	8.92144	10.6203	7.04196	10.4307	506.97	339.41	0.827483
Col_BL_20190702_A_perturbation_5562	colBL	Col_BL_20190702_A_perturbation	22	9.8763	8.06937	5.73381	10.6072	273.986	242.54	0.928963
Col_BL_20190702_A_perturbation_7758	colBL	Col_BL_20190702_A_perturbation	10	11.1151	8.25843	6.99297	9.65752	361.089	276.105	0.925048
Col_BL_20190702_A_perturbation_4963	colBL	Col_BL_20190702_A_perturbation	13	11.9548	9.35533	6.90758	11.288	427.297	320.718	0.892531
Col_BL_20190702_A_perturbation_5628	colBL	Col_BL_20190702_A_perturbation	4	13.8277	9.55466	6.44692	8.35645	325.436	254.842	0.884506
Col_BL_20190702_A_perturbation_3916	colBL	Col_BL_20190702_A_perturbation	22	16.1193	8.3572	8.92025	6.64147	310.739	255.468	0.922826
Col_BL_20190702_A_perturbation_8613	colBL	Col_BL_20190702_A_perturbation	7	17.2338	6.6378	6.43804	10.7177	303.201	244.128	0.946012
Col_BL_20190702_A_perturbation_11650	colBL	Col_BL_20190702_A_perturbation	19	18.2345	13.5592	9.15948	10.0847	804.177	490.738	0.523755
Col_BL_20190702_A_perturbation_11798	colBL	Col_BL_20190702_A_perturbation	10	19.0817	8.49916	6.58487	9.99446	393.936	296.621	0.91941
Col_BL_20190702_A_perturbation_5241	colBL	Col_BL_20190702_A_perturbation	13	21.8365	13.2397	10.0652	7.00893	665.168	422.753	0.565356
Col_BL_20190702_A_perturbation_2188	colBL	Col_BL_20190702_A_perturbation	4	22.0844	10.0249	8.43603	7.23438	482.903	345.853	0.862464
Col_BL_20190702_A_perturbation_8760	colBL	Col_BL_20190702_A_perturbation	22	22.7491	6.9076	9.54012	7.30216	392.489	303.739	0.94439
Col_BL_20190702_A_perturbation_6999	colBL	Col_BL_20190702_A_perturbation	7	23.3619	6.70134	6.75174	10.768	344.695	269.217	0.945696
Col_BL_20190702_A_perturbation_4492	colBL	Col_BL_20190702_A_perturbation	16	26.8549	8.61945	10.5109	9.18104	516.826	351.75	0.916303
Col_BL_20190702_A_perturbation_8486	colBL	Col_BL_20190702_A_perturbation	10	27.2068	9.12074	7.28391	11.3076	526.366	361.939	0.901062
Col_BL_20190702_A_perturbation_5667	colBL	Col_BL_20190702_A_perturbation	22	28.6528	5.91307	9.73423	11.6678	469.753	347.685	0.946448
Col_BL_20190702_A_perturbation_5308	colBL	Col_BL_20190702_A_perturbation	19	28.941	10.77	10.0401	9.25777	658.073	424.579	0.817317
Col_BL_20190702_A_perturbation_4148	colBL	Col_BL_20190702_A_perturbation	7	30.0636	7.55894	10.6823	7.02086	372.758	301.745	0.937478
Col_BL_20190702_A_perturbation_3199	colBL	Col_BL_20190702_A_perturbation	13	32.4102	8.83129	11.0178	11.8615	733.046	439.294	0.91033
Col_BL_20190702_A_perturbation_4791	colBL	Col_BL_20190702_A_perturbation	22	33.7189	5.26574	10.0395	11.1895	434.191	333.4	0.940345
Col_BL_20190702_A_perturbation_9248	colBL	Col_BL_20190702_A_perturbation	10	36.2591	11.7069	9.66651	7.2278	528.033	368.008	0.740039
Col_BL_20190702_A_perturbation_9469	colBL	Col_BL_20190702_A_perturbation	7	36.9983	7.46166	10.4832	7.67223	462.022	343.168	0.938783
Col_BL_20190702_A_perturbation_5263	colBL	Col_BL_20190702_A_perturbation	4	37.5747	7.11065	10.571	8.40302	472.419	326.779	0.94269
Col_BL_20190702_A_perturbation_7281	colBL	Col_BL_20190702_A_perturbation	19	38.4234	10.1126	11.584	9.3644	739.207	471.571	0.857832
Col_BL_20190702_A_perturbation_4068	colBL	Col_BL_20190702_A_perturbation	22	38.6309	5.60647	11.1081	11.3484	542.178	385.33	0.944529
Col_BL_20190702_A_perturbation_8683	colBL	Col_BL_20190702_A_perturbation	13	40.3321	8.0238	11.3224	12.2837	831.149	481.728	0.929843
Col_BL_20190702_A_perturbation_12377	colBL	Col_BL_20190702_A_perturbation	7	43.677	6.6657	11.1219	8.03005	445.435	330.648	0.945879
Col_BL_20190702_A_perturbation_15371	colBL	Col_BL_20190702_A_perturbation	22	44.0163	5.40988	11.282	12.5024	553.849	390.815	0.942423
Col_BL_20190702_A_perturbation_10608	colBL	Col_BL_20190702_A_perturbation	4	44.0421	6.81058	11.5887	9.16571	534.96	353.976	0.945057
Col_BL_20190702_A_perturbation_15214	colBL	Col_BL_20190702_A_perturbation	10	47.4364	11.5254	9.05018	6.7086	534.598	383.292	0.756892
Col_BL_20190702_A_perturbation_11302	colBL	Col_BL_20190702_A_perturbation	13	48.0218	7.99905	12.2284	12.4791	871.227	489.579	0.93031
Col_BL_20190702_A_perturbation_2088	colBL	Col_BL_20190702_A_perturbation	19	49.1757	11.5019	12.0499	8.74114	952.719	588.785	0.759007
Col_BL_20190702_A_perturbation_11334	colBL	Col_BL_20190702_A_perturbation	7	49.8939	6.41773	11.9447	8.32561	455.898	338.896	0.946781
Col_BL_20190702_A_perturbation_13572	colBL	Col_BL_20190702_A_perturbation	22	50.0884	7.27755	11.7778	11.8825	727.694	447.27	0.940986
Col_BL_20190702_A_perturbation_6286	colBL	Col_BL_20190702_A_perturbation	16	51.4054	8.04106	13.7344	14.6872	1091.97	574.622	0.929513
Col_BL_20190702_A_perturbation_6607	colBL	Col_BL_20190702_A_perturbation	4	51.4537	8.46366	11.8767	9.44802	747.94	445.806	0.92029
Col_BL_20190702_A_perturbation_8965	colBL	Col_BL_20190702_A_perturbation	1	53.5141	11.4554	10.8641	9.31702	799.784	452.385	0.763148
Col_BL_20190702_A_perturbation_1766	colBL	Col_BL_20190702_A_perturbation	13	55.6614	7.61818	13.0401	13.3756	933.959	526.705	0.936636
Col_BL_20190702_A_perturbation_13739	colBL	Col_BL_20190702_A_perturbation	7	56.1619	7.59189	11.5259	12.2865	831.61	491.129	0.937014
Col_BL_20190702_A_perturbation_4498	colBL	Col_BL_20190702_A_perturbation	22	56.4064	6.34568	11.7743	12.1385	687.962	446.563	0.946919
Col_BL_20190702_A_perturbation_7369	colBL	Col_BL_20190702_A_perturbation	4	58.702	7.18824	11.8931	11.1919	674.566	426.183	0.941932
Col_BL_20190702_A_perturbation_793	colBL	Col_BL_20190702_A_perturbation	16	59.0019	7.67585	15.035	14.9372	1074.67	587.727	0.93578
Col_BL_20190702_A_perturbation_5574	colBL	Col_BL_20190702_A_perturbation	7	62.6199	6.8287	11.4286	13.0911	762.927	480.745	0.94494
Col_BL_20190702_A_perturbation_1797	colBL	Col_BL_20190702_A_perturbation	22	63.1665	7.3658	12.8009	13.1719	938.397	543.318	0.939973
Col_BL_20190702_A_perturbation_620	colBL	Col_BL_20190702_A_perturbation	13	63.096	7.86072	14.0736	15.0372	1253.76	662.484	0.932794
Col_BL_20190702_A_perturbation_4891	colBL	Col_BL_20190702_A_perturbation	1	63.1762	9.81473	10.9576	9.42896	742.742	434.882	0.872881
Col_BL_20190702_A_perturbation_8372	colBL	Col_BL_20190702_A_perturbation	4	65.7256	7.38726	12.1593	10.4646	757.335	462.534	0.939715
Col_BL_20190702_A_perturbation_2117	colBL	Col_BL_20190702_A_perturbation	16	66.9314	8.68533	15.6153	14.9076	1357.41	671.415	0.914515
Col_BL_20190702_A_perturbation_14377	colBL	Col_BL_20190702_A_perturbation	22	69.9417	6.59618	13.7045	13.8972	1018.37	598.992	0.946197
Col_BL_20190702_A_perturbation_13876	colBL	Col_BL_20190702_A_perturbation	19	70.254	11.7163	15.3063	8.60525	1048.85	597.808	0.739142
Col_BL_20190702_A_perturbation_13454	colBL	Col_BL_20190702_A_perturbation	1	72.6001	9.19587	11.4651	9.73779	761.123	454.502	0.898433
Col_BL_20190702_A_perturbation_13108	colBL	Col_BL_20190702_A_perturbation	4	73.1189	7.95384	12.0542	11.8387	848.321	491.312	0.931146
Col_BL_20190702_A_perturbation_1009	colBL	Col_BL_20190702_A_perturbation	16	75.6916	9.04093	14.4177	15.0936	1349.89	661.585	0.903751
Col_BL_20190702_A_perturbation_4117	colBL	Col_BL_20190702_A_perturbation	22	78.0469	10.2311	15.5963	15.2614	1843.02	826.419	0.851297
Col_BL_20190702_A_perturbation_12655	colBL	Col_BL_20190702_A_perturbation	13	78.5284	7.56286	18.0895	14.8581	1379.76	737.614	0.937424
Col_BL_20190702_A_perturbation_13830	colBL	Col_BL_20190702_A_perturbation	7	78.9849	9.09637	12.7799	13.7327	1310.22	676.027	0.901894
Col_BL_20190702_A_perturbation_13828	colBL	Col_BL_20190702_A_perturbation	4	79.8784	7.1959	11.956	15.0382	971.949	564.187	0.941854
Col_BL_20190702_A_perturbation_1380	colBL	Col_BL_20190702_A_perturbation	19	80.8294	11.5564	17.9207	9.20192	1299.98	736.179	0.754078
Col_BL_20190702_A_perturbation_7926	colBL	Col_BL_20190702_A_perturbation	1	81.5956	9.8334	11.5523	10.495	890.954	497.354	0.871993
Col_BL_20190702_A_perturbation_825	colBL	Col_BL_20190702_A_perturbation	4	86.5149	6.36673	12.271	15.0851	944.292	571.75	0.946884
Col_BL_20190702_A_perturbation_1140	colBL	Col_BL_20190702_A_perturbation	7	87.7272	8.8371	11.5501	13.5081	1086.94	607.543	0.910157
Col_BL_20190702_A_perturbation_7335	colBL	Col_BL_20190702_A_perturbation	22	87.9446	9.94431	15.9508	15.4895	1976.86	884.259	0.86657
Col_BL_20190702_A_perturbation_7635	colBL	Col_BL_20190702_A_perturbation	1	89.2285	7.05055	12.9189	9.83899	607.161	396.146	0.943235
Col_BL_20190702_A_perturbation_972	colBL	Col_BL_20190702_A_perturbation	16	92.2675	6.71933	14.6001	14.5654	1001.35	569.169	0.945599
Col_BL_20190702_A_perturbation_3521	colBL	Col_BL_20190702_A_perturbation	4	92.4958	6.20152	13.3604	13.7769	828.511	518.683	0.947018
Col_BL_20190702_A_perturbation_5175	colBL	Col_BL_20190702_A_perturbation	22	95.4578	4.74566	15.5191	15.7422	909.308	629.092	0.927594
Col_BL_20190702_A_perturbation_8371	colBL	Col_BL_20190702_A_perturbation	1	95.7159	6.82457	12.6045	11.4884	740.179	461.188	0.944967
Col_BL_20190702_A_perturbation_10024	colBL	Col_BL_20190702_A_perturbation	7	96.399	8.89332	13.2097	13.3165	1254.28	647.308	0.908455
Col_BL_20190702_A_perturbation_10086	colBL	Col_BL_20190702_A_perturbation	4	98.1227	5.93991	13.4207	14.5405	913.231	569.942	0.946548
Col_BL_20190702_A_perturbation_1695	colBL	Col_BL_20190702_A_perturbation	16	98.3927	5.94064	14.7558	16.6473	976.363	586.619	0.94655
Col_BL_20190702_A_perturbation_12460	colBL	Col_BL_20190702_A_perturbation	22	99.5622	4.51709	14.4841	14.5591	776.528	583.843	0.918129
Col_BL_20190702_A_perturbation_11588	colBL	Col_BL_20190702_A_perturbation	1	101.94	5.92576	12.2799	13.1827	724.105	477.214	0.946497
Col_BL_20190702_A_perturbation_10	colBL	Col_BL_20190702_A_perturbation	19	109.278	11.3279	20.7772	9.98235	2038.64	1122.97	0.774196
Col_BL_20190702_A_perturbation_11050	colBL	Col_BL_20190702_A_perturbation	10	102.67	11.9939	17.7366	11.9941	2136.97	936.701	0.711558
Col_BL_20190702_A_perturbation_10279	colBL	Col_BL_20190702_A_perturbation	4	103.786	6.24148	14.2744	14.245	970.481	637.745	0.947015
Col_BL_20190702_A_perturbation_10238	colBL	Col_BL_20190702_A_perturbation	22	103.979	4.55413	16.2627	16.2862	931.296	644.297	0.919883
Col_BL_20190702_A_perturbation_4915	colBL	Col_BL_20190702_A_perturbation	16	104.291	6.18217	16.207	16.7551	1036.02	617.469	0.947013
Col_BL_20190702_A_perturbation_10703	colBL	Col_BL_20190702_A_perturbation	7	104.935	8.38637	13.1551	13.6505	1152.83	616.004	0.922146
Col_BL_20190702_A_perturbation_10452	colBL	Col_BL_20190702_A_perturbation	1	107.796	6.50077	12.553	12.7486	787.732	481.537	0.946551
Col_BL_20190702_A_perturbation_12565	colBL	Col_BL_20190702_A_perturbation	22	108.505	5.17946	14.8	15.439	987.337	640.684	0.938851
Col_BL_20190702_A_perturbation_11389	colBL	Col_BL_20190702_A_perturbation	4	109.709	5.72968	13.7545	14.7875	879.985	543.478	0.945482
Col_BL_20190702_A_perturbation_12909	colBL	Col_BL_20190702_A_perturbation	16	109.874	5.41807	17.3376	17.7554	1182.59	724.075	0.942526
Col_BL_20190702_A_perturbation_10246	colBL	Col_BL_20190702_A_perturbation	13	110.148	10.1988	12.9304	13.6023	1254.56	635.121	0.85311
Col_BL_20190702_A_perturbation_5038	colBL	Col_BL_20190702_A_perturbation	7	112.934	8.25483	13.4927	13.341	1233.74	644.889	0.925127
Col_BL_20190702_A_perturbation_4747	colBL	Col_BL_20190702_A_perturbation	10	113.964	11.2606	15.0996	12.1235	1603.65	753.992	0.779846
Col_BL_20190702_A_perturbation_14374	colBL	Col_BL_20190702_A_perturbation	1	115.241	8.75782	13.4121	14.8773	1407.59	709.546	0.912476
Col_BL_20190702_A_perturbation_10992	colBL	Col_BL_20190702_A_perturbation	4	115.75	6.33761	13.2042	14.4194	916.722	553.71	0.946931
Col_BL_20190702_A_perturbation_15150	colBL	Col_BL_20190702_A_perturbation	22	115.876	9.82597	15.3618	15.9997	1858.33	833.788	0.872347
Col_BL_20190702_A_perturbation_3429	colBL	Col_BL_20190702_A_perturbation	16	117.277	9.49375	19.2498	17.1883	2308.64	1011.45	0.887037
Col_BL_20190702_A_perturbation_4055	colBL	Col_BL_20190702_A_perturbation	13	119.33	9.50693	13.0427	13.0337	1251.03	631.327	0.886495
Col_BL_20190702_A_perturbation_8811	colBL	Col_BL_20190702_A_perturbation	4	121.107	5.945	13.104	14.9528	861.49	625.19	0.946566
Col_BL_20190702_A_perturbation_1679	colBL	Col_BL_20190702_A_perturbation	7	121.83	9.91018	12.7922	15.0322	1431.67	708.081	0.868267
Col_BL_20190702_A_perturbation_13972	colBL	Col_BL_20190702_A_perturbation	1	123.864	8.89076	14.8959	15.7377	1577.83	739.194	0.908534
Col_BL_20190702_A_perturbation_14136	colBL	Col_BL_20190702_A_perturbation	22	125.308	9.71968	15.3099	16.4207	1878.29	855.902	0.877287
Col_BL_20190702_A_perturbation_4069	colBL	Col_BL_20190702_A_perturbation	10	125.44	11.8274	12.6299	11.6733	1303.82	644.687	0.728352
Col_BL_20190702_A_perturbation_10521	colBL	Col_BL_20190702_A_perturbation	4	127.642	7.01704	12.3892	15.2389	1037.78	612.885	0.943524
Col_BL_20190702_A_perturbation_632	colBL	Col_BL_20190702_A_perturbation	13	129.266	10.3086	13.6859	12.5616	1325.4	642.377	0.846846
Col_BL_20190702_A_perturbation_13281	colBL	Col_BL_20190702_A_perturbation	7	130.833	8.86247	13.0254	13.6896	1322.86	696.329	0.909395
Col_BL_20190702_A_perturbation_13900	colBL	Col_BL_20190702_A_perturbation	1	131.009	5.39556	13.4021	14.986	910.446	582.457	0.942238
Col_BL_20190702_A_perturbation_7060	colBL	Col_BL_20190702_A_perturbation	4	134.33	6.69788	13.7356	14.7415	946.31	574.05	0.945715
Col_BL_20190702_A_perturbation_41	colBL	Col_BL_20190702_A_perturbation	22	134.96	10.0829	14.7015	17.1546	1942.7	864.739	0.85942
Col_BL_20190702_A_perturbation_923	colBL	Col_BL_20190702_A_perturbation	10	135.838	11.0055	13.1099	17.2609	1716.52	796.416	0.800138
Col_BL_20190702_A_perturbation_2808	colBL	Col_BL_20190702_A_perturbation	1	136.127	5.56624	14.271	15.0899	943.537	599.328	0.94416
Col_BL_20190702_A_perturbation_10731	colBL	Col_BL_20190702_A_perturbation	16	138.337	10.27	15.832	17.8722	1910.92	852.447	0.849081
Col_BL_20190702_A_perturbation_12670	colBL	Col_BL_20190702_A_perturbation	13	139.53	10.7755	15.5929	12.1832	1552.27	730.131	0.816932
Col_BL_20190702_A_perturbation_1537	colBL	Col_BL_20190702_A_perturbation	7	140.016	10.0102	12.6053	15.3823	1523.98	768.851	0.863223
Col_BL_20190702_A_perturbation_693	colBL	Col_BL_20190702_A_perturbation	4	140.152	5.08575	13.2226	13.9959	670.152	471.677	0.936988
Col_BL_20190702_A_perturbation_13248	colBL	Col_BL_20190702_A_perturbation	1	141.329	5.14708	13.6023	15.4468	882.008	598.307	0.938237
Col_BL_20190702_A_perturbation_4469	colBL	Col_BL_20190702_A_perturbation	22	142.467	5.76611	13.972	17.1581	1135.88	690.308	0.945715
Col_BL_20190702_A_perturbation_2515	colBL	Col_BL_20190702_A_perturbation	4	145.17	5.46071	13.2857	15.4096	798.993	543.924	0.943042
Col_BL_20190702_A_perturbation_15338	colBL	Col_BL_20190702_A_perturbation	10	145.191	8.62376	13.5645	16.0289	1435.02	721.368	0.916188
Col_BL_20190702_A_perturbation_8338	colBL	Col_BL_20190702_A_perturbation	1	146.418	5.2793	13.9735	15.558	913.748	593.672	0.940562
Col_BL_20190702_A_perturbation_2046	colBL	Col_BL_20190702_A_perturbation	13	147.848	11.1163	17.5671	18.5406	2304.89	1002.79	0.791542
Col_BL_20190702_A_perturbation_1131	colBL	Col_BL_20190702_A_perturbation	22	148.136	6.27614	15.2064	16.5973	1188.29	683.555	0.946997
Col_BL_20190702_A_perturbation_3055	colBL	Col_BL_20190702_A_perturbation	16	148.626	11.1314	16.8527	16.9188	2416.28	997.824	0.790345
Col_BL_20190702_A_perturbation_2714	colBL	Col_BL_20190702_A_perturbation	7	149.531	9.3898	13.5507	16.4934	1616.63	817.446	0.891196
Col_BL_20190702_A_perturbation_14655	colBL	Col_BL_20190702_A_perturbation	1	151.788	5.83961	15.4194	14.2384	1060.36	648.251	0.946122
Col_BL_20190702_A_perturbation_7096	colBL	Col_BL_20190702_A_perturbation	4	151.976	8.35425	13.0888	15.9133	1276.8	675.061	0.922894
Col_BL_20190702_A_perturbation_9092	colBL	Col_BL_20190702_A_perturbation	10	153.226	7.93145	12.966	16.6818	1397.08	727.088	0.931551
Col_BL_20190702_A_perturbation_11764	colBL	Col_BL_20190702_A_perturbation	22	156.432	10.8604	18.2075	19.8556	2744.47	1094.76	0.810896
Col_BL_20190702_A_perturbation_12982	colBL	Col_BL_20190702_A_perturbation	1	157.545	6.71213	17.0555	15.9398	1515.41	810.925	0.945639
Col_BL_20190702_A_perturbation_14181	colBL	Col_BL_20190702_A_perturbation	7	158.64	9.54729	12.8074	16.1555	1497.94	737.764	0.884816
Col_BL_20190702_A_perturbation_12535	colBL	Col_BL_20190702_A_perturbation	4	159.575	7.33988	13.1104	15.6351	1154.74	644.513	0.940279
Col_BL_20190702_A_perturbation_10883	colBL	Col_BL_20190702_A_perturbation	16	160.071	12.4059	16.6979	17.0099	2576.38	1006.68	0.666919
Col_BL_20190702_A_perturbation_3810	colBL	Col_BL_20190702_A_perturbation	19	161.34	13.3451	17.461	14.1472	2639.72	1036.24	0.551738
Col_BL_20190702_A_perturbation_11468	colBL	Col_BL_20190702_A_perturbation	10	161.38	8.97367	13.1996	16.3221	1447.78	731.569	0.905937
Col_BL_20190702_A_perturbation_14384	colBL	Col_BL_20190702_A_perturbation	1	164.437	7.08787	18.1602	16.8156	1798.31	894.583	0.942901
Col_BL_20190702_A_perturbation_12821	colBL	Col_BL_20190702_A_perturbation	22	166.093	8.99891	21.6328	19.364	3039.46	1246.69	0.905126
Col_BL_20190702_A_perturbation_12221	colBL	Col_BL_20190702_A_perturbation	13	166.209	9.23419	18.311	19.666	2532.61	1055.26	0.897055
Col_BL_20190702_A_perturbation_7881	colBL	Col_BL_20190702_A_perturbation	4	167.528	8.694	14.1415	17.0619	1359.43	686.784	0.914276
Col_BL_20190702_A_perturbation_8178	colBL	Col_BL_20190702_A_perturbation	7	168.045	10.5452	13.4479	16.5602	1900.14	865.855	0.832368
Col_BL_20190702_A_perturbation_2966	colBL	Col_BL_20190702_A_perturbation	10	170.029	8.7096	13.4981	16.3756	1451.72	733.999	0.913841
Col_BL_20190702_A_perturbation_13641	colBL	Col_BL_20190702_A_perturbation	1	171.115	6.3815	20.0227	14.7402	1715.2	918.818	0.946857
Col_BL_20190702_A_perturbation_201	colBL	Col_BL_20190702_A_perturbation	16	172.881	14.0432	16.0133	17.7192	2854.37	1097.41	0.459777
Col_BL_20190702_A_perturbation_6679	colBL	Col_BL_20190702_A_perturbation	19	173.397	12.3768	17.6511	13.3368	2288.4	962.324	0.670209
Col_BL_20190702_A_perturbation_4317	colBL	Col_BL_20190702_A_perturbation	13	175.476	10.2479	16.353	18.8963	2446.75	1010.11	0.850344
Col_BL_20190702_A_perturbation_4950	colBL	Col_BL_20190702_A_perturbation	4	176.345	10.3684	13.2644	16.2185	1550.44	749.855	0.843315
Col_BL_20190702_A_perturbation_1426	colBL	Col_BL_20190702_A_perturbation	10	178.473	8.36105	12.5558	17.4444	1491.6	755.272	0.922737
Col_BL_20190702_A_perturbation_14982	colBL	Col_BL_20190702_A_perturbation	7	179.161	11.2026	14.3442	17.9984	2187.46	951.925	0.784616
Col_BL_20190702_A_perturbation_5683	colBL	Col_BL_20190702_A_perturbation	1	179.538	10.1214	21.6649	18.6373	3376.54	1319.78	0.857358
Col_BL_20190702_A_perturbation_13407	colBL	Col_BL_20190702_A_perturbation	16	183.027	11.1635	15.1382	16.5661	1882.17	828.908	0.787779
Col_BL_20190702_A_perturbation_6748	colBL	Col_BL_20190702_A_perturbation	13	184.08	7.38971	14.7754	16.2429	1275.47	673.983	0.939685
Col_BL_20190702_A_perturbation_4223	colBL	Col_BL_20190702_A_perturbation	19	186.086	13.8451	18.7363	15.3013	3069.94	1174.87	0.485991
Col_BL_20190702_A_perturbation_7778	colBL	Col_BL_20190702_A_perturbation	10	186.607	8.06782	13.3358	16.0574	1326.87	698.496	0.928994
Col_BL_20190702_A_perturbation_10524	colBL	Col_BL_20190702_A_perturbation	4	189.907	18.0756	14.706	11.9042	2413.71	995.974	0.0879832
Col_BL_20190702_A_perturbation_7861	colBL	Col_BL_20190702_A_perturbation	7	190.898	12.7743	14.6537	17.2091	2486.39	1039.06	0.62364
Col_BL_20190702_A_perturbation_8782	colBL	Col_BL_20190702_A_perturbation	13	191.86	8.83845	14.7844	17.4185	1699.13	812.769	0.910117
Col_BL_20190702_A_perturbation_1390	colBL	Col_BL_20190702_A_perturbation	16	192.719	9.25387	15.3753	15.2197	1693.46	784.745	0.896338
Col_BL_20190702_A_perturbation_7648	colBL	Col_BL_20190702_A_perturbation	10	194.61	8.88073	15.0814	16.5857	1590.65	761.531	0.90884
Col_BL_20190702_A_perturbation_4580	colBL	Col_BL_20190702_A_perturbation	22	198.341	12.6093	26.1775	14.9577	3626.78	1390.49	0.643382
Col_BL_20190702_A_perturbation_11797	colBL	Col_BL_20190702_A_perturbation	19	200.228	15.1441	20.8004	14.7203	3561.9	1333.19	0.320593
Col_BL_20190702_A_perturbation_12276	colBL	Col_BL_20190702_A_perturbation	4	201.269	6.98157	17.1844	11.6907	1125.69	636.779	0.943818
Col_BL_20190702_A_perturbation_6103	colBL	Col_BL_20190702_A_perturbation	16	202.251	10.3843	16.3233	16.0879	2035.03	873.952	0.842362
Col_BL_20190702_A_perturbation_14045	colBL	Col_BL_20190702_A_perturbation	7	203.156	11.7663	12.7565	15.903	1911.94	838.556	0.734328
Col_BL_20190702_A_perturbation_6592	colBL	Col_BL_20190702_A_perturbation	13	203.8	15.7816	16.0251	19.1511	3482.23	1239.86	0.250617
Col_BL_20190702_A_perturbation_3085	colBL	Col_BL_20190702_A_perturbation	10	204.303	11.0662	12.8814	16.7439	1715.08	777.279	0.79547
Col_BL_20190702_A_perturbation_4792	colBL	Col_BL_20190702_A_perturbation	4	208.857	8.69713	20.9151	14.8349	2044.63	920.533	0.914189
Col_BL_20190702_A_perturbation_7665	colBL	Col_BL_20190702_A_perturbation	16	212.739	11.6194	18.1437	16.1315	2550.81	1000.91	0.748277
Col_BL_20190702_A_perturbation_13334	colBL	Col_BL_20190702_A_perturbation	10	214.655	10.7537	14.6596	18.664	2256.34	958.699	0.818452
Col_BL_20190702_A_perturbation_7136	colBL	Col_BL_20190702_A_perturbation	7	214.787	12.3472	14.5359	16.1912	2336.84	987.91	0.673535
Col_BL_20190702_A_perturbation_3274	colBL	Col_BL_20190702_A_perturbation	19	216.669	18.6975	18.993	17.5077	4695.82	1554.69	0.0644865
Col_BL_20190702_A_perturbation_13423	colBL	Col_BL_20190702_A_perturbation	13	220.523	18.3623	16.5587	19.0571	3956.92	1353.37	0.0763095
Col_BL_20190702_A_perturbation_8078	colBL	Col_BL_20190702_A_perturbation	4	222.619	18.7804	23.6867	16.1602	5595.35	1746.66	0.0618397
Col_BL_20190702_A_perturbation_12116	colBL	Col_BL_20190702_A_perturbation	16	224.547	12.2312	17.7061	16.6988	2604.93	1023.65	0.686366
Col_BL_20190702_A_perturbation_11000	colBL	Col_BL_20190702_A_perturbation	10	225.783	11.568	16.0087	18.7846	2502.59	1019.8	0.753018
Col_BL_20190702_A_perturbation_3413	colBL	Col_BL_20190702_A_perturbation	7	226.984	13.0364	15.8565	17.6845	2805.04	1119.63	0.591232
Col_BL_20190702_A_perturbation_13738	colBL	Col_BL_20190702_A_perturbation	13	234.562	10.8896	16.4631	18.1627	2301.47	947.61	0.808776
Col_BL_20190702_A_perturbation_9554	colBL	Col_BL_20190702_A_perturbation	19	235.047	19.9663	16.3162	16.6789	3871.38	1323.13	0.0336678
Col_BL_20190702_A_perturbation_15172	colBL	Col_BL_20190702_A_perturbation	22	235.895	13.2978	25.7374	20.8437	5192.41	1724.98	0.557864
Col_BL_20190702_A_perturbation_13939	colBL	Col_BL_20190702_A_perturbation	16	236.039	11.3884	19.4113	16.164	2842.54	1100.44	0.76901
Col_BL_20190702_A_perturbation_5689	colBL	Col_BL_20190702_A_perturbation	10	237.468	13.2179	17.0064	20.2514	3338.37	1239.8	0.568157
Col_BL_20190702_A_perturbation_10276	colBL	Col_BL_20190702_A_perturbation	7	241.187	15.8364	16.41	17.2273	3724.14	1310.25	0.245089
Col_BL_20190702_A_perturbation_5223	colBL	Col_BL_20190702_A_perturbation	4	242.995	22.4329	23.3928	14.4664	6175.15	1910.23	0.0093342
Col_BL_20190702_A_perturbation_9960	colBL	Col_BL_20190702_A_perturbation	13	245.94	12.8666	16.9857	17.4508	2685.09	1044.15	0.612364
Col_BL_20190702_A_perturbation_476	colBL	Col_BL_20190702_A_perturbation	16	248.027	12.3145	20.6444	17.1699	2983.61	1129.47	0.677185
Col_BL_20190702_A_perturbation_1990	colBL	Col_BL_20190702_A_perturbation	22	248.853	12.9569	23.0211	17.8738	3696.01	1306.98	0.601185
Col_BL_20190702_A_perturbation_1416	colBL	Col_BL_20190702_A_perturbation	10	251.949	15.5971	18.2867	18.3959	4019.3	1393.72	0.269817
Col_BL_20190702_A_perturbation_554	colBL	Col_BL_20190702_A_perturbation	7	259.354	20.27	16.9829	17.2838	4698.64	1520.75	0.0287643
Col_BL_20190702_A_perturbation_6111	colBL	Col_BL_20190702_A_perturbation	16	260.475	14.3498	19.8281	14.4014	3127.63	1151.31	0.419533
Col_BL_20190702_A_perturbation_9802	colBL	Col_BL_20190702_A_perturbation	22	261.101	13.2992	18.9244	19.829	3825.9	1325.95	0.557683
Col_BL_20190702_A_perturbation_8368	colBL	Col_BL_20190702_A_perturbation	13	262.57	20.8683	16.9817	17.7733	4564.82	1485.18	0.0210745
Col_BL_20190702_A_perturbation_14025	colBL	Col_BL_20190702_A_perturbation	4	264.607	21.8009	22.5914	17.5632	5785.79	1789.4	0.0129663
Col_BL_20190702_A_perturbation_7531	colBL	Col_BL_20190702_A_perturbation	10	268.793	17.1615	18.0606	21.7899	5075	1664.72	0.13667
Col_BL_20190702_A_perturbation_13968	colBL	Col_BL_20190702_A_perturbation	1	269.963	16.6107	21.4839	17.4029	4856.91	1542.55	0.175879
Col_BL_20190702_A_perturbation_12831	colBL	Col_BL_20190702_A_perturbation	22	275.204	15.8311	18.7991	19.0968	3957.1	1305.58	0.24562
Col_BL_20190702_A_perturbation_12736	colBL	Col_BL_20190702_A_perturbation	7	281.603	26.6158	18.5103	18.8772	6674.18	1962.9	0.0011022
Col_BL_20190702_A_perturbation_7825	colBL	Col_BL_20190702_A_perturbation	16	281.779	27.9937	15.9599	18.5077	6337.74	1901.7	0.000556281
Col_BL_20190702_A_perturbation_14057	colBL	Col_BL_20190702_A_perturbation	13	285.86	27.0911	17.7752	17.1875	6431.63	1913.63	0.000869545
Col_BL_20190702_A_perturbation_5630	colBL	Col_BL_20190702_A_perturbation	1	287.945	19.4545	18.6783	18.81	4835.18	1514.29	0.0438399
Col_BL_20190702_A_perturbation_4115	colBL	Col_BL_20190702_A_perturbation	4	288.18	25.0989	17.1702	14.6554	4795.08	1565.04	0.00236858
Col_BL_20190702_A_perturbation_6842	colBL	Col_BL_20190702_A_perturbation	22	291.698	18.7259	19.1062	18.3582	4617.99	1470.62	0.063568
Col_BL_20190702_A_perturbation_3432	colBL	Col_BL_20190702_A_perturbation	10	292.467	34.7134	21.5692	17.6131	9138.06	2537.24	2.31748e-05
Col_BL_20190702_A_perturbation_1193	colBL	Col_BL_20190702_A_perturbation	1	306.136	19.579	17.8095	18.2584	4563.65	1480.22	0.0411204
Col_BL_20190702_A_perturbation_5203	colBL	Col_BL_20190702_A_perturbation	7	309.757	28.8126	20.5588	18.2479	8186.46	2259.21	0.000372434
Col_BL_20190702_A_perturbation_10381	colBL	Col_BL_20190702_A_perturbation	16	310.588	32.1307	16.0601	18.814	7227.14	2081.35	7.62581e-05
Col_BL_20190702_A_perturbation_155	colBL	Col_BL_20190702_A_perturbation	4	312.136	24.8975	17.6798	15.2692	4802.39	1561.32	0.0026242
Col_BL_20190702_A_perturbation_6357	colBL	Col_BL_20190702_A_perturbation	22	314.646	28.1649	19.1242	20.4786	7910.56	2169.42	0.00051136
Col_BL_20190702_A_perturbation_4290	colBL	Col_BL_20190702_A_perturbation	19	314.761	20.7747	20.5557	17.3737	5335.79	1752.31	0.0221267
Col_BL_20190702_A_perturbation_14469	colBL	Col_BL_20190702_A_perturbation	13	315.805	33.5797	15.6924	18.8907	7384.13	2153.76	3.89122e-05
Col_BL_20190702_A_perturbation_5027	colBL	Col_BL_20190702_A_perturbation	10	332.143	45.8909	14.1103	12.386	6320.86	2151.79	1.99249e-07
Col_BL_20190702_A_perturbation_9768	colBL	Col_BL_20190702_A_perturbation	1	334.871	40.7193	16.9919	29.4789	17063.8	4013.08	1.66773e-06
Col_BL_20190702_A_perturbation_5158	colBL	Col_BL_20190702_A_perturbation	4	339.302	31.5675	16.0367	14.6218	5520.54	1791.88	9.93695e-05
Col_BL_20190702_A_perturbation_1389	colBL	Col_BL_20190702_A_perturbation	19	340.043	28.7999	14.6948	16.2699	5383.44	1761.83	0.000374747
Col_BL_20190702_A_perturbation_10537	colBL	Col_BL_20190702_A_perturbation	16	344.806	38.1618	15.7299	16.4946	8372.95	2432.16	4.99955e-06
Col_BL_20190702_A_perturbation_4380	colBL	Col_BL_20190702_A_perturbation	13	349.813	35.6619	16.1268	18.1627	7875.31	2278.46	1.5103e-05
Col_BL_20190702_A_perturbation_13958	colBL	Col_BL_20190702_A_perturbation	7	366.774	32.6085	27.2579	17.8073	13246.8	3213.89	6.10051e-05
Col_BL_20190702_A_perturbation_14846	colBL	Col_BL_20190702_A_perturbation	19	371.124	40.4565	16.5744	16.6491	7845.04	2323.6	1.86411e-06
Col_BL_20190702_A_perturbation_10918	colBL	Col_BL_20190702_A_perturbation	10	373.302	39.2029	15.3393	17.0595	7305.47	2336.83	3.18507e-06
Col_BL_20190702_A_perturbation_12501	colBL	Col_BL_20190702_A_perturbation	1	382.407	52.8077	17.8316	16.58	11668.3	3186.86	1.39104e-08
Col_BL_20190702_A_perturbation_800	colBL	Col_BL_20190702_A_perturbation	16	384.383	41.3431	15.8123	17.6904	8311.86	2494.9	1.28219e-06
Col_BL_20190702_A_perturbation_12265	colBL	Col_BL_20190702_A_perturbation	13	385.808	37.1967	15.2731	17.7785	7444.88	2226.14	7.63135e-06
Col_BL_20190702_A_perturbation_13397	colBL	Col_BL_20190702_A_perturbation	7	404.287	44.8634	18.3811	17.1534	10846.2	2913.1	3.00967e-07
Col_BL_20190702_A_perturbation_9023	colBL	Col_BL_20190702_A_perturbation	4	407.814	44.78	18.2986	17.4287	11054.5	2943.39	3.11277e-07
Col_BL_20190702_A_perturbation_13526	colBL	Col_BL_20190702_A_perturbation	19	423.148	67.5687	16.7331	14.0285	13542.9	3887.23	8.39269e-11
Col_BL_20190702_A_perturbation_239	colBL	Col_BL_20190702_A_perturbation	13	426.374	46.2558	16.0934	18.1828	9490.08	2752.61	1.72292e-07
Col_BL_20190702_A_perturbation_6818	colBL	Col_BL_20190702_A_perturbation	16	434.638	59.4371	16.3446	15.817	12785	3524.42	1.28425e-09
Col_BL_20190702_A_perturbation_9982	colBL	Col_BL_20190702_A_perturbation	4	442.873	24.5515	18.6937	16.6327	6101.99	1875.84	0.00313088
Col_BL_20190702_A_perturbation_218	colBL	Col_BL_20190702_A_perturbation	1	445.673	77.4764	16.9879	16.6693	17599.8	4574.82	3.86824e-12
Col_BL_20190702_A_perturbation_5592	colBL	Col_BL_20190702_A_perturbation	7	451.528	51.7474	16.921	16.2997	11242.7	3111.49	2.06637e-08
Col_BL_20190702_A_perturbation_13026	colBL	Col_BL_20190702_A_perturbation	10	458.282	54.7107	16.1202	14.2078	10002.9	2961.85	6.90933e-09
Col_BL_20190702_A_perturbation_910	colBL	Col_BL_20190702_A_perturbation	4	466.942	27.9001	18.9216	17.0437	6801.53	2015.35	0.000582529
Col_BL_20190702_A_perturbation_12933	colBL	Col_BL_20190702_A_perturbation	22	482.939	60.2676	19.9717	18.9129	15786.9	3869.73	9.62941e-10
Col_BL_20190702_A_perturbation_5719	colBL	Col_BL_20190702_A_perturbation	7	501.019	54.524	18.0478	17.6641	12773.9	3345.44	7.39601e-09
Col_BL_20190702_A_perturbation_5145	colBL	Col_BL_20190702_A_perturbation	19	505.398	96.8183	17.6571	15.4385	18569.8	5306.14	1.78746e-14
Col_BL_20190702_A_perturbation_4168	colBL	Col_BL_20190702_A_perturbation	4	509.884	60.392	18.0676	17.5317	15229.6	3913.15	9.22468e-10
col_20191029_03_3351	col	col_20191029_03	14	0	8.65686	9.67877	11.0557	528.38	355.338	0.440955
col_20191029_03_3605	col	col_20191029_03	5	0	6.77913	7.66145	9.83567	288.61	228.512	0.824918
col_20191029_03_5124	col	col_20191029_03	14	3.58873	5.63612	5.74381	8.28952	165.281	166.42	0.908224
col_20191029_03_300	col	col_20191029_03	17	4.6345	7.06463	7.07046	7.14868	213.1	186.108	0.787977
col_20191029_03_6241	col	col_20191029_03	20	4.84697	4.86353	6.48221	5.78978	112.023	125.493	0.924785
col_20191029_03_2879	col	col_20191029_03	5	5.6823	8.77254	6.56178	6.10736	226.139	208.026	0.410823
col_20191029_03_58719	col	col_20191029_03	11	5.72034	8.79513	11.4322	9.67998	657.737	410.122	0.404979
col_20191029_03_17695	col	col_20191029_03	8	5.86214	7.97408	9.16343	8.4884	408.137	305.626	0.614331
col_20191029_03_2833	col	col_20191029_03	14	8.32931	7.02454	6.1276	8.45992	186.859	183.353	0.793648
col_20191029_03_19964	col	col_20191029_03	20	9.21416	4.8759	7.28738	5.32351	143.25	149.762	0.924722
col_20191029_03_3342	col	col_20191029_03	17	10.292	6.5945	7.41447	7.74996	217.97	194.072	0.844783
col_20191029_03_2413	col	col_20191029_03	8	10.5875	4.69684	11.4305	8.12185	272.271	243.677	0.924966
col_20191029_03_780	col	col_20191029_03	5	10.8039	4.76703	8.84775	8.04823	207.236	198.056	0.925047
col_20191029_03_6626	col	col_20191029_03	11	11.6145	4.43771	8.85503	8.5275	246.612	231.166	0.922453
col_20191029_03_5817	col	col_20191029_03	20	13.5148	4.01768	6.48856	5.17046	111.105	133.97	0.908427
col_20191029_03_3071	col	col_20191029_03	14	14.0111	8.0914	8.01804	9.50943	336.834	264.745	0.586173
col_20191029_03_1327	col	col_20191029_03	17	14.0989	1.49766	2.50168	3.62253	7.49976	24.2838	0.000440446
col_20191029_03_5372	col	col_20191029_03	5	14.6452	4.23328	9.6239	8.67124	252.976	230.956	0.917506
col_20191029_03_7537	col	col_20191029_03	8	14.7298	4.44112	10.5431	7.9495	283.153	245.119	0.922511
col_20191029_03_5239	col	col_20191029_03	11	15.7597	4.40846	10.0025	8.13801	276.496	252.037	0.921924
col_20191029_03_2632	col	col_20191029_03	17	16.3859	5.69726	7.85661	7.08643	189.943	181.611	0.90578
col_20191029_03_4459	col	col_20191029_03	20	17.2662	5.12785	6.83101	8.40115	192.539	180.054	0.921987
col_20191029_03_5123	col	col_20191029_03	5	18.2177	3.82174	8.69888	8.1537	238.098	230.815	0.895293
col_20191029_03_6117	col	col_20191029_03	8	18.9893	4.4719	10.2749	8.11142	265.67	241.598	0.923003
col_20191029_03_1433	col	col_20191029_03	11	19.9372	4.42905	11.304	10.0949	357.862	308.105	0.922302
col_20191029_03_934	col	col_20191029_03	14	20.9376	9.8614	5.77797	10.9437	344.55	280.476	0.17307
col_20191029_03_3344	col	col_20191029_03	5	21.7831	4.05423	9.0331	8.2618	236.583	224.016	0.910308
col_20191029_03_5378	col	col_20191029_03	20	22.7194	6.39609	10.1301	10.8397	507.898	355.923	0.862972
col_20191029_03_32335	col	col_20191029_03	17	22.874	8.21243	10.4781	7.70183	410.269	298.235	0.556135
col_20191029_03_3442	col	col_20191029_03	8	23.0539	4.68641	11.4722	8.04922	340.621	283.194	0.924933
col_20191029_03_2342	col	col_20191029_03	11	24.0798	4.56688	11.2882	9.75709	370.811	312.404	0.924167
col_20191029_03_1206	col	col_20191029_03	5	25.0609	4.01214	9.16208	10.239	277.482	255.228	0.908129
col_20191029_03_644	col	col_20191029_03	8	26.6246	4.42099	14.9637	10.5084	543.284	426.424	0.922157
col_20191029_03_2917	col	col_20191029_03	17	28.0974	3.42249	8.50431	8.02098	164.37	199.175	0.843222
col_20191029_03_6499	col	col_20191029_03	20	28.6758	5.83279	10.4888	11.2303	512.645	358.951	0.899695
col_20191029_03_3319	col	col_20191029_03	11	28.8313	5.63986	10.7652	11.4612	495.369	356.108	0.90808
col_20191029_03_572	col	col_20191029_03	5	29.008	4.28553	10.124	9.91089	340.578	291.413	0.919065
col_20191029_03_2140	col	col_20191029_03	14	30.2081	5.50761	9.70694	11.6217	449.84	365.093	0.912783
col_20191029_03_46369	col	col_20191029_03	8	31.1279	4.38929	12.3516	9.97087	410.344	338.376	0.921548
col_20191029_03_42103	col	col_20191029_03	17	31.7991	4.76517	12.0188	9.2854	379.34	310.218	0.925048
col_20191029_03_340	col	col_20191029_03	5	33.4345	4.68097	10.5822	11.4435	401.64	321.049	0.924914
col_20191029_03_1809	col	col_20191029_03	20	33.9233	5.35251	9.6639	11.3132	444.218	335.321	0.917291
col_20191029_03_2640	col	col_20191029_03	11	34.216	5.41023	11.3547	10.6152	475.903	347.685	0.915737
col_20191029_03_7574	col	col_20191029_03	14	35.0831	5.19217	10.417	12.7685	552.259	402.175	0.92086
col_20191029_03_60197	col	col_20191029_03	8	36.3121	6.20275	13.0435	12.3325	709.359	449.123	0.87787
col_20191029_03_6169	col	col_20191029_03	5	37.4126	4.30305	9.4829	11.5242	392.133	323.827	0.919539
col_20191029_03_5489	col	col_20191029_03	11	38.9815	5.72097	11.9433	11.6801	603.007	420.499	0.904783
col_20191029_03_1532	col	col_20191029_03	20	39.5276	6.27224	10.6262	11.8616	625.784	421.097	0.872817
col_20191029_03_1295	col	col_20191029_03	14	40.108	4.94741	10.7958	13.2588	521.581	381.18	0.924221
col_20191029_03_752	col	col_20191029_03	8	41.5548	5.46515	15.6347	12.083	804.534	522.439	0.914123
col_20191029_03_6425	col	col_20191029_03	5	42.2297	5.07738	11.2349	12.1898	541.678	383.14	0.92275
col_20191029_03_7430	col	col_20191029_03	14	44.7104	4.60473	9.94812	13.0053	480.904	383.846	0.92449
col_20191029_03_6541	col	col_20191029_03	11	44.8986	5.91878	12.4808	11.749	643.789	428.438	0.895333
col_20191029_03_3690	col	col_20191029_03	8	46.0037	3.94054	13.4135	10.7093	459.96	386.941	0.903916
col_20191029_03_2523	col	col_20191029_03	20	46.0351	6.66854	10.9326	11.7267	669.687	421.009	0.837174
col_20191029_03_2109	col	col_20191029_03	5	46.7602	4.32852	11.3146	12.6237	489.518	381.9	0.920187
col_20191029_03_1981	col	col_20191029_03	14	49.4819	5.32103	12.1228	14.6888	655.32	453.016	0.918078
col_20191029_03_2095	col	col_20191029_03	8	49.6861	4.06415	14.5511	10.313	496.909	416.493	0.910791
col_20191029_03_2060	col	col_20191029_03	11	50.3347	5.21652	13.0466	12.2335	643.662	446.594	0.920388
col_20191029_03_5209	col	col_20191029_03	5	50.9339	4.24648	10.9751	13.2681	492.781	384.538	0.917921
col_20191029_03_640	col	col_20191029_03	20	52.3579	6.39085	11.1982	12.2492	677.738	436.758	0.863411
col_20191029_03_6328	col	col_20191029_03	8	54.0463	4.93027	13.9649	11.7942	618.961	442.381	0.924361
col_20191029_03_7352	col	col_20191029_03	14	54.6188	4.99105	11.7161	14.078	705.794	486.895	0.923807
col_20191029_03_1663	col	col_20191029_03	5	55.3104	4.67717	11.9196	14.2016	592.559	428.211	0.9249
col_20191029_03_4447	col	col_20191029_03	11	56.2809	6.92068	13.1168	11.333	815.479	494.712	0.807592
col_20191029_03_7433	col	col_20191029_03	8	58.5509	4.31399	14.2327	10.8882	563.865	423.333	0.919823
col_20191029_03_5848	col	col_20191029_03	20	58.7989	6.69163	12.3579	13.2256	818.926	490.545	0.834705
col_20191029_03_1020	col	col_20191029_03	17	59.3482	4.37013	13.9452	11.9464	499.34	397.252	0.921146
col_20191029_03_1283	col	col_20191029_03	14	59.4045	4.86272	12.608	14.4976	646.846	459.301	0.924789
col_20191029_03_1721	col	col_20191029_03	5	60.786	6.30943	13.504	14.596	884.275	519.657	0.869976
col_20191029_03_3188	col	col_20191029_03	11	62.3639	5.77578	14.1755	13.6376	788.411	508.28	0.90237
col_20191029_03_5727	col	col_20191029_03	8	62.7383	3.65688	13.2422	9.64174	374.127	346.149	0.879013
col_20191029_03_4083	col	col_20191029_03	17	63.3993	4.09417	13.1674	13.1417	533.81	417.196	0.91219
col_20191029_03_6455	col	col_20191029_03	14	64.2371	5.23757	12.3449	14.5609	795.912	525.842	0.919959
col_20191029_03_4297	col	col_20191029_03	20	65.4406	7.06486	12.9915	15.5022	950.392	542.256	0.787944
col_20191029_03_3721	col	col_20191029_03	8	66.3463	4.38095	15.4065	11.3251	587.623	452.08	0.921376
col_20191029_03_1387	col	col_20191029_03	5	66.5917	5.11741	13.6719	13.2279	697.87	464.77	0.922153
col_20191029_03_3266	col	col_20191029_03	17	67.2932	4.21012	13.5967	11.1193	465.576	376.83	0.916744
col_20191029_03_4943	col	col_20191029_03	11	68.2066	6.00923	14.6346	12.8579	870.641	544.391	0.890298
col_20191029_03_5949	col	col_20191029_03	14	69.7277	5.47114	12.6484	15.9196	909.462	565.229	0.913939
col_20191029_03_4687	col	col_20191029_03	8	70.5349	3.85384	15.365	10.4695	484.715	412.623	0.897846
col_20191029_03_3768	col	col_20191029_03	20	71.0589	5.12758	13.8811	13.9416	760.087	509.746	0.921991
col_20191029_03_19846	col	col_20191029_03	5	71.1333	4.28455	13.9044	12.405	524.831	413.473	0.919037
col_20191029_03_5709	col	col_20191029_03	8	74.3682	4.30011	13.5126	12.873	590.015	452.528	0.919461
col_20191029_03_4388	col	col_20191029_03	11	74.7017	7.50036	14.7796	13.7444	1115.35	613.153	0.715481
col_20191029_03_1258	col	col_20191029_03	5	74.9295	3.57226	12.2859	14.1684	471.323	412.043	0.86813
col_20191029_03_5715	col	col_20191029_03	14	75.0017	5.44932	12.3655	16.1317	811.576	532.59	0.914602
col_20191029_03_346	col	col_20191029_03	17	76.139	4.15158	13.0534	9.85969	415.678	348.608	0.914605
col_20191029_03_6432	col	col_20191029_03	20	76.3252	5.72072	13.9851	13.0136	768.717	498.144	0.904794
col_20191029_03_4582	col	col_20191029_03	8	78.9531	5.06989	14.4904	11.8154	675.708	468.519	0.922854
col_20191029_03_7234	col	col_20191029_03	5	79.6482	6.40266	16.6678	13.2857	1038.85	593.043	0.862419
col_20191029_03_2387	col	col_20191029_03	11	80.5624	4.0315	13.8869	11.6021	528.513	430.466	0.909157
col_20191029_03_3653	col	col_20191029_03	20	81.3267	5.15728	13.4213	13.9279	759.083	528.665	0.921492
col_20191029_03_6813	col	col_20191029_03	8	84.2091	5.35341	15.0514	13.3356	824.379	528.507	0.917268
col_20191029_03_530	col	col_20191029_03	14	84.9093	3.94202	14.0564	16.5834	648.195	511.423	0.90401
col_20191029_03_7528	col	col_20191029_03	11	84.9604	4.68268	13.0284	12.5572	564.092	430.046	0.92492
col_20191029_03_193	col	col_20191029_03	5	86.1837	6.41133	15.5354	14.8074	1029.24	591.142	0.861684
col_20191029_03_3885	col	col_20191029_03	20	86.6376	4.97342	13.4762	13.7473	782.016	509.021	0.923984
col_20191029_03_2976	col	col_20191029_03	14	88.7618	4.37021	13.9892	15.8745	728.475	530.628	0.921148
col_20191029_03_1795	col	col_20191029_03	8	88.8173	3.79963	14.45	11.5674	531.899	439.904	0.89343
col_20191029_03_5703	col	col_20191029_03	17	90.8852	4.30625	14.3956	12.5636	448.636	407.029	0.919623
col_20191029_03_7159	col	col_20191029_03	11	90.9578	8.19404	15.7063	13.312	1284.94	666.311	0.560756
col_20191029_03_30690	col	col_20191029_03	20	92.1497	5.81505	13.8042	12.0475	710.56	463.855	0.900546
col_20191029_03_5917	col	col_20191029_03	5	92.1953	6.00933	14.7213	14.1438	990.307	584.728	0.890292
col_20191029_03_31135	col	col_20191029_03	8	93.5721	6.00743	15.309	13.2737	950.938	589.316	0.890402
col_20191029_03_6664	col	col_20191029_03	14	93.7289	5.59339	13.0905	16.3458	973.669	591.995	0.909826
col_20191029_03_3258	col	col_20191029_03	17	94.7236	4.16473	14.9776	13.7975	719.117	527.315	0.915113
col_20191029_03_5389	col	col_20191029_03	20	96.8112	4.46456	14.2691	12.6431	623.598	463.228	0.922891
col_20191029_03_3205	col	col_20191029_03	11	96.978	4.46015	14.7364	15.0117	809.07	577.19	0.922822
col_20191029_03_2927	col	col_20191029_03	17	98.8353	4.49738	16.0703	13.247	828.342	586.407	0.923366
col_20191029_03_1059	col	col_20191029_03	5	98.9372	7.06306	14.5878	15.7581	1151.25	621.917	0.788203
col_20191029_03_4890	col	col_20191029_03	8	99.1456	5.28462	15.0332	12.1012	790.964	534.723	0.918935
col_20191029_03_6582	col	col_20191029_03	14	99.5609	5.71664	13.6372	17.6295	1106.55	658.955	0.904967
col_20191029_03_4423	col	col_20191029_03	11	101.254	4.55448	15.4661	12.1487	701.787	516.964	0.924044
col_20191029_03_3648	col	col_20191029_03	17	103.701	4.83319	14.4559	14.2525	847.928	572.448	0.924913
col_20191029_03_5957	col	col_20191029_03	8	104.874	6.50676	14.9654	13.1544	1050.8	603.486	0.853211
col_20191029_03_37	col	col_20191029_03	14	105.186	5.98148	14.5383	17.9465	1104.67	649.949	0.891892
col_20191029_03_668	col	col_20191029_03	5	106.023	7.54171	15.4104	14.2288	1257.46	659.053	0.70755
col_20191029_03_35581	col	col_20191029_03	17	108.203	4.56544	14.0549	14.0037	739.752	529.063	0.924153
col_20191029_03_7363	col	col_20191029_03	20	108.572	6.37218	14.5266	14.347	985.223	574.26	0.864959
col_20191029_03_2454	col	col_20191029_03	11	110.542	4.4227	17.3559	13.445	858.31	607.651	0.922189
col_20191029_03_997	col	col_20191029_03	14	111.088	6.28692	13.9054	17.867	1220.49	701.722	0.871707
col_20191029_03_3670	col	col_20191029_03	8	111.145	6.05202	14.588	11.6441	923.014	574.617	0.887749
col_20191029_03_3887	col	col_20191029_03	5	112.051	4.90943	14.9773	13.0275	746.717	518.783	0.924515
col_20191029_03_39766	col	col_20191029_03	17	113.128	5.29034	16.3453	19.5132	1520.03	897.219	0.918804
col_20191029_03_7087	col	col_20191029_03	20	113.95	4.57788	12.4882	11.862	559.975	427.427	0.924269
col_20191029_03_5169	col	col_20191029_03	11	115.202	4.93303	15.8416	15.6378	992.435	655.25	0.92434
col_20191029_03_4241	col	col_20191029_03	14	116.783	7.37407	15.6543	14.569	1287.24	681.835	0.738573
col_20191029_03_632	col	col_20191029_03	5	117.051	5.37226	14.6985	14.0308	854.75	552.24	0.916775
col_20191029_03_5395	col	col_20191029_03	17	117.361	3.94251	14.2246	13.5806	606.917	483.346	0.904041
col_20191029_03_6031	col	col_20191029_03	8	117.475	6.97142	15.5289	12.434	1055.56	596.217	0.800913
col_20191029_03_5847	col	col_20191029_03	20	119.315	6.39956	13.3564	13.8416	939.192	559.469	0.86268
col_20191029_03_4013	col	col_20191029_03	11	120.367	5.40252	16.4135	14.8202	1138.28	702.892	0.915953
col_20191029_03_3964	col	col_20191029_03	5	122.674	5.47083	15.4859	14.5616	1018.56	620.674	0.913949
col_20191029_03_2169	col	col_20191029_03	14	123.896	7.65342	15.8569	16.7687	1492.93	749.425	0.685228
col_20191029_03_6513	col	col_20191029_03	8	124.014	6.59853	15.2396	9.98923	815.961	503.839	0.844381
col_20191029_03_7046	col	col_20191029_03	20	124.805	4.87771	12.2797	12.1048	636.613	465.019	0.924712
col_20191029_03_5266	col	col_20191029_03	17	126.939	4.54838	14.7007	13.7457	754.744	541.593	0.92398
col_20191029_03_3725	col	col_20191029_03	11	127.651	8.88561	17.5051	16.7909	2011.09	902.414	0.381766
col_20191029_03_3487	col	col_20191029_03	5	128.177	5.81656	15.5957	14.3287	1004.81	602.309	0.900474
col_20191029_03_2842	col	col_20191029_03	20	129.863	5.2271	13.3811	15.8144	848.857	555.965	0.920175
col_20191029_03_6407	col	col_20191029_03	8	130.82	6.96507	14.9179	10.0561	813.754	493.721	0.801763
col_20191029_03_3748	col	col_20191029_03	14	131.143	6.71879	15.0341	17.3907	1451.62	756.04	0.83174
col_20191029_03_1394	col	col_20191029_03	17	131.599	5.28426	16.2581	15.8665	1139.04	698.951	0.918943
col_20191029_03_7427	col	col_20191029_03	5	134.117	6.00957	14.9444	15.0547	1083.83	625.959	0.890278
col_20191029_03_4692	col	col_20191029_03	20	135.943	7.01192	13.586	13.4452	1020.57	588.902	0.7954
col_20191029_03_2837	col	col_20191029_03	17	136.951	5.41686	15.645	15.9278	1211.9	717.823	0.915549
col_20191029_03_1105	col	col_20191029_03	11	137.171	10.413	17.9451	16.6489	2283.58	956.152	0.100165
col_20191029_03_4106	col	col_20191029_03	14	137.976	7.17105	15.5167	18.8443	1539.9	788.31	0.772124
col_20191029_03_6505	col	col_20191029_03	8	138.64	8.08332	14.5223	10.7882	1024.09	569.88	0.588145
col_20191029_03_4332	col	col_20191029_03	5	140.72	6.92152	16.9875	15.7795	1330.09	689.685	0.807484
col_20191029_03_1429	col	col_20191029_03	17	142.248	4.7493	16.7531	15.6703	1169.31	723.131	0.925049
col_20191029_03_1598	col	col_20191029_03	20	142.944	7.08663	15.0489	13.91	1263.2	684.207	0.784796
col_20191029_03_2494	col	col_20191029_03	14	143.812	4.59216	14.8269	15.8737	819.063	578.715	0.924391
col_20191029_03_1214	col	col_20191029_03	11	146.649	8.77798	17.1149	16.2844	1999.69	914.534	0.409414
col_20191029_03_3663	col	col_20191029_03	5	147.08	5.4906	16.2697	14.4926	964.302	597.381	0.91333
col_20191029_03_6390	col	col_20191029_03	8	147.185	9.172	15.7253	9.36365	1103.51	604.65	0.311346
col_20191029_03_40181	col	col_20191029_03	17	148.411	7.76938	17.9547	16.3227	1564.27	779.094	0.66071
col_20191029_03_2432	col	col_20191029_03	14	148.423	4.9301	14.7442	17.0432	1092.61	690.579	0.924363
col_20191029_03_5277	col	col_20191029_03	20	149.661	5.96136	14.74	11.6139	822.536	524.293	0.893021
col_20191029_03_1729	col	col_20191029_03	5	153.167	6.28528	16.5653	16.3662	1332.82	714.766	0.871832
col_20191029_03_288	col	col_20191029_03	17	154.291	5.03916	16.5368	16.0318	1119.62	699.708	0.923257
col_20191029_03_6952	col	col_20191029_03	14	155.629	9.33415	16.2273	18.5033	2187.17	942.767	0.274346
col_20191029_03_705	col	col_20191029_03	11	155.951	9.81398	18.9802	18.7484	2261.8	969.651	0.180895
col_20191029_03_7073	col	col_20191029_03	20	156.284	7.89823	15.4177	13.2498	1212.64	664.078	0.631951
col_20191029_03_2323	col	col_20191029_03	5	159.689	6.81248	15.7114	15.6962	1287.44	694.642	0.821005
col_20191029_03_33335	col	col_20191029_03	17	159.866	4.84264	18.526	15.5051	1037.83	655.951	0.924878
col_20191029_03_4639	col	col_20191029_03	14	165.068	9.44116	16.3743	17.8504	2113.63	919.795	0.251326
col_20191029_03_6084	col	col_20191029_03	11	165.833	10.2191	16.803	18.2359	2339.08	972.41	0.122151
col_20191029_03_5792	col	col_20191029_03	5	167.161	8.31283	15.6714	17.8644	1759.42	816.82	0.530604
col_20191029_03_3888	col	col_20191029_03	5	174.905	6.97482	14.9231	16.0555	1265.47	670.841	0.800457
col_20191029_03_6021	col	col_20191029_03	14	175.362	11.3171	17.3032	17.4686	2648.01	1036.05	0.0373571
col_20191029_03_1337	col	col_20191029_03	11	176.925	12.2605	19.2416	17.9216	2958.36	1129.86	0.0125823
col_20191029_03_1012	col	col_20191029_03	5	182.983	9.01556	14.9612	17.8719	1774.93	802.753	0.349136
col_20191029_03_3162	col	col_20191029_03	14	185.696	9.63312	16.5136	19.2446	2226.86	951.428	0.213105
col_20191029_03_4130	col	col_20191029_03	17	186.488	13.1305	18.4741	16.0879	2867.16	1072.19	0.00452115
col_20191029_03_3941	col	col_20191029_03	11	189.041	11.831	18.3772	18.4111	2789.26	1083.2	0.020741
col_20191029_03_1235	col	col_20191029_03	5	191.019	6.58663	14.4941	15.8361	1201.14	654.519	0.845565
col_20191029_03_233	col	col_20191029_03	14	194.869	9.38936	16.7326	17.8743	2130.08	930.935	0.262322
col_20191029_03_1352	col	col_20191029_03	5	198.592	8.32053	14.4339	17.3734	1529.06	730.846	0.528628
col_20191029_03_33542	col	col_20191029_03	17	199.513	12.7978	19.3423	21.2924	3737.27	1319.56	0.00669415
col_20191029_03_147	col	col_20191029_03	11	201.429	12.862	19.7519	18.5908	3167.65	1158.92	0.00620633
col_20191029_03_7397	col	col_20191029_03	14	204.824	10.7218	17.9337	19.1193	2728.93	1076.21	0.0722147
col_20191029_03_1523	col	col_20191029_03	5	211.302	16.8074	16.2875	17.4926	3700.8	1263.4	6.08613e-05
col_20191029_03_30312	col	col_20191029_03	17	212.544	15.2384	18.7996	19.5896	4067.76	1460.46	0.000376905
col_20191029_03_6653	col	col_20191029_03	11	213.927	11.5143	20.5045	16.8432	2804.23	1096.1	0.0298544
col_20191029_03_4037	col	col_20191029_03	14	215.164	10.5333	17.6754	19.7242	2591.97	1042.98	0.0883094
col_20191029_03_3491	col	col_20191029_03	11	225.501	11.9412	20.6429	16.9749	2775.14	1068.07	0.0182546
col_20191029_03_7585	col	col_20191029_03	14	226.535	11.864	16.8337	19.5939	3011.52	1128.79	0.0199638
col_20191029_03_492	col	col_20191029_03	5	229.334	18.2632	15.2865	17.979	3835.37	1305.43	1.15589e-05
col_20191029_03_33210	col	col_20191029_03	17	229.803	20.0227	18.8034	20.5104	5995.16	1815.2	1.62359e-06
col_20191029_03_3930	col	col_20191029_03	11	239.127	14.5243	18.5253	16.7885	3424.15	1227.47	0.000872113
col_20191029_03_6949	col	col_20191029_03	14	239.489	14.2513	17.9988	18.5638	3648.21	1277.09	0.00120316
col_20191029_03_4584	col	col_20191029_03	17	248.292	17.1054	18.0947	15.5661	4046.3	1385.66	4.32062e-05
col_20191029_03_3743	col	col_20191029_03	5	249.07	20.9215	15.5243	18.4687	4677.46	1501.14	6.07638e-07
col_20191029_03_3493	col	col_20191029_03	11	254.051	15.878	18.5126	16.1609	3589.43	1256.06	0.000178572
col_20191029_03_577	col	col_20191029_03	14	261.397	29.2706	18.2812	18.8403	7818.38	2177.84	1.24391e-10
col_20191029_03_43697	col	col_20191029_03	17	265.54	19.1193	19.0744	17.6328	5124.71	1606.25	4.41979e-06
col_20191029_03_129	col	col_20191029_03	5	270.167	21.1227	17.8341	18.0275	4739.32	1491.71	4.88547e-07
col_20191029_03_1478	col	col_20191029_03	11	271.557	17.9382	19.3192	14.8509	3942.87	1351.83	1.67014e-05
col_20191029_03_7593	col	col_20191029_03	14	287.321	22.4113	17.9342	17.0361	5295.81	1639.38	1.22794e-07
col_20191029_03_517	col	col_20191029_03	17	288.554	27.421	18.6344	16.5644	6300.17	1941.19	7.42414e-10
col_20191029_03_7316	col	col_20191029_03	5	294.779	27.261	18.0216	18.0488	6616.2	1924.78	8.68595e-10
col_20191029_03_1733	col	col_20191029_03	11	295.014	28.4987	16.6486	16.5965	6708.08	2015.19	2.60542e-10
col_20191029_03_1899	col	col_20191029_03	14	313.247	30.0626	18.4134	18.5782	7787.7	2183.42	5.87862e-11
col_20191029_03_26899	col	col_20191029_03	17	315.506	28.2857	17.904	17.531	7460.4	2145.63	3.20004e-10
col_20191029_03_4554	col	col_20191029_03	11	324.388	29.9359	19.0227	15.6076	6995.39	2027.21	6.62347e-11
col_20191029_03_1895	col	col_20191029_03	5	329.83	41.7142	17.8827	16.2378	9136.75	2563.85	2.44249e-15
col_20191029_03_1318	col	col_20191029_03	14	345.953	34.9203	18.613	17.9898	8587.39	2387.81	7.16205e-13
col_20191029_03_23544	col	col_20191029_03	17	346.226	36.2814	20.0965	19.9689	9480.65	2622.44	2.20046e-13
col_20191029_03_3467	col	col_20191029_03	11	360.391	44.9216	16.1121	12.5189	9235.14	2900.16	2.22045e-16
col_20191029_03_4979	col	col_20191029_03	5	378.831	55.3006	19.4713	14.5789	11561.7	3205.56	0
col_20191029_03_6217	col	col_20191029_03	14	386.838	49.6212	19.1627	15.004	11654.5	3120.8	0
col_20191029_03_4638	col	col_20191029_03	17	390.005	51.0066	20.307	14.2988	10741.6	3052.21	0
col_20191029_03_378	col	col_20191029_03	11	400.73	35.0374	12.9562	13.5802	6020.31	2076.25	6.46372e-13
bri1_20170328_02_6357	bri	bri1_20170328_02	2	0	3.75316	1.72785	2.23568	14.0134	40.8409	0.910438
bri1_20170328_02_9748	bri	bri1_20170328_02	13	0	5.58466	4.90303	9.61253	175.79	189.289	0.921098
bri1_20170328_02_4792	bri	bri1_20170328_02	15	0.163999	7.14344	4.55433	7.74019	151.46	156.953	0.847636
bri1_20170328_02_8888	bri	bri1_20170328_02	13	3.05638	3.55694	4.38686	11.7276	112.921	154.989	0.897878
bri1_20170328_02_4858	bri	bri1_20170328_02	15	5.30688	6.49103	6.77245	9.65855	260.533	217.743	0.888915
bri1_20170328_02_4508	bri	bri1_20170328_02	8	5.66403	4.45402	7.36966	6.443	173.166	190.979	0.929611
bri1_20170328_02_2887	bri	bri1_20170328_02	13	6.31432	4.60395	6.03863	12.0608	243.523	241.547	0.930607
bri1_20170328_02_4945	bri	bri1_20170328_02	5	6.7097	7.47493	7.78433	7.30137	319.952	258.979	0.819148
bri1_20170328_02_8600	bri	bri1_20170328_02	2	8.77923	6.66421	8.36004	10.5342	340.278	261.714	0.87967
bri1_20170328_02_5226	bri	bri1_20170328_02	8	9.1358	4.23848	7.85265	6.69008	173.403	191.335	0.926654
bri1_20170328_02_5275	bri	bri1_20170328_02	13	9.69178	3.78545	8.03744	13.2464	256.574	257.831	0.912085
bri1_20170328_02_6246	bri	bri1_20170328_02	11	9.78759	2.45965	5.58813	7.0434	60.5998	112.905	0.589856
bri1_20170328_02_9038	bri	bri1_20170328_02	15	11.2494	7.7384	6.72043	9.99608	293.074	233.932	0.792345
bri1_20170328_02_7631	bri	bri1_20170328_02	11	12.4012	4.27035	6.64404	6.09896	131.409	150.063	0.927219
bri1_20170328_02_6213	bri	bri1_20170328_02	13	12.665	3.69033	8.28334	9.65952	207.367	225.332	0.906921
bri1_20170328_02_2497	bri	bri1_20170328_02	5	13.2923	5.64502	6.17873	9.20079	210.638	200.14	0.919694
bri1_20170328_02_2420	bri	bri1_20170328_02	2	14.0386	5.82956	9.29598	10.8987	399.473	304.85	0.914797
bri1_20170328_02_5361	bri	bri1_20170328_02	8	14.6762	6.94887	8.33442	6.66895	277.451	233.399	0.861859
bri1_20170328_02_917	bri	bri1_20170328_02	11	16.1252	3.62471	7.91024	5.78388	125.657	152.884	0.902763
bri1_20170328_02_389	bri	bri1_20170328_02	13	17.1671	6.20931	9.49905	7.1538	300.134	247.673	0.901649
bri1_20170328_02_5032	bri	bri1_20170328_02	15	17.1892	6.82388	5.3166	8.47298	216.545	209.784	0.870099
bri1_20170328_02_4173	bri	bri1_20170328_02	5	19.1895	6.88741	7.26538	10.8479	388.192	303.562	0.865996
bri1_20170328_02_5755	bri	bri1_20170328_02	11	19.7581	5.06741	10.9707	8.95641	349.865	292.41	0.929289
bri1_20170328_02_429	bri	bri1_20170328_02	2	19.7913	5.78303	10.236	12.0423	487.188	351.122	0.916119
bri1_20170328_02_4961	bri	bri1_20170328_02	8	20.9219	6.3059	9.78296	8.73586	413.853	315.596	0.897588
bri1_20170328_02_2878	bri	bri1_20170328_02	13	22.3259	4.59144	8.74831	8.27908	210.805	210.789	0.930553
bri1_20170328_02_3914	bri	bri1_20170328_02	15	22.6563	5.97792	8.58016	12.1278	386.179	300.794	0.910172
bri1_20170328_02_5451	bri	bri1_20170328_02	5	24.8181	4.60798	9.67167	12.9768	445.027	364.084	0.930623
bri1_20170328_02_5667	bri	bri1_20170328_02	2	25.2029	5.263	9.48179	13.5578	502.592	372.103	0.926992
bri1_20170328_02_5928	bri	bri1_20170328_02	8	26.8648	5.98349	11.2024	8.85918	476.418	356.925	0.909986
bri1_20170328_02_6903	bri	bri1_20170328_02	15	28.1986	6.39443	8.99877	11.3288	449.866	317.863	0.893591
bri1_20170328_02_5487	bri	bri1_20170328_02	13	28.7371	4.44692	9.07038	11.4291	335.106	294.11	0.929544
bri1_20170328_02_2789	bri	bri1_20170328_02	11	28.9118	4.49109	11.4151	13.0494	527.384	422.618	0.929932
bri1_20170328_02_493	bri	bri1_20170328_02	2	30.7459	5.76273	13.0693	13.9346	768.844	497.342	0.916678
bri1_20170328_02_8493	bri	bri1_20170328_02	13	32.0061	3.74846	9.33594	9.30811	222.754	239.274	0.910189
bri1_20170328_02_7609	bri	bri1_20170328_02	8	32.525	6.21643	13.7622	10.3784	677.594	443.626	0.90136
bri1_20170328_02_7548	bri	bri1_20170328_02	11	32.7943	4.91313	12.9137	13.9514	701.142	506.48	0.930398
bri1_20170328_02_5767	bri	bri1_20170328_02	5	33.886	3.79228	9.50325	14.1407	433.67	390.41	0.91242
bri1_20170328_02_7591	bri	bri1_20170328_02	15	33.9386	6.22615	8.58362	11.3492	432.787	317.66	0.900963
bri1_20170328_02_2569	bri	bri1_20170328_02	2	35.4733	4.3369	12.3702	12.4037	538.574	433.58	0.928249
bri1_20170328_02_634	bri	bri1_20170328_02	11	36.485	3.63235	14.2944	10.971	456.321	420.984	0.903275
bri1_20170328_02_7892	bri	bri1_20170328_02	8	37.4677	5.10743	13.7434	10.6153	590.011	428.913	0.928899
bri1_20170328_02_9298	bri	bri1_20170328_02	5	37.5203	3.80012	10.6365	15.4968	519.525	432.711	0.9128
bri1_20170328_02_4452	bri	bri1_20170328_02	13	38.6151	2.5613	5.97489	9.19024	144.292	262.831	0.652837
bri1_20170328_02_1419	bri	bri1_20170328_02	11	39.4058	3.21104	13.1324	11.0476	454.29	439.168	0.859854
bri1_20170328_02_2255	bri	bri1_20170328_02	2	39.7727	4.70228	12.4194	13.9412	658.067	484.627	0.930851
bri1_20170328_02_2708	bri	bri1_20170328_02	15	40.5819	7.29621	9.98695	11.1643	568.561	379.7	0.8352
bri1_20170328_02_430	bri	bri1_20170328_02	8	41.8321	4.29202	12.1635	11.5094	544.009	438.391	0.927576
bri1_20170328_02_8662	bri	bri1_20170328_02	5	42.311	5.99816	12.9337	15.948	877.154	543.73	0.909491
bri1_20170328_02_7419	bri	bri1_20170328_02	13	42.5234	5.90746	13.0067	13.9929	865.275	547.373	0.912447
bri1_20170328_02_2488	bri	bri1_20170328_02	11	43.8109	6.08513	14.9012	13.8001	1045.09	608.825	0.906428
bri1_20170328_02_8839	bri	bri1_20170328_02	2	43.8863	3.81403	10.7338	15.8804	599.598	498.787	0.913458
bri1_20170328_02_3721	bri	bri1_20170328_02	8	46.0491	4.44368	12.7022	10.3433	541.794	437.758	0.929513
bri1_20170328_02_7153	bri	bri1_20170328_02	15	47.0845	7.01916	9.68911	11.7774	557.219	379.971	0.856922
bri1_20170328_02_2557	bri	bri1_20170328_02	13	47.4381	4.38761	11.8188	14.015	574.776	455.824	0.928907
bri1_20170328_02_385	bri	bri1_20170328_02	5	47.9626	5.59739	11.6908	17.7507	905.219	574.037	0.92081
bri1_20170328_02_1941	bri	bri1_20170328_02	2	48.2602	5.39309	13.97	15.0179	952.71	616.813	0.924926
bri1_20170328_02_7989	bri	bri1_20170328_02	11	48.6613	3.93832	13.6101	13.9449	618.218	489.238	0.918605
bri1_20170328_02_7188	bri	bri1_20170328_02	8	49.8475	4.72029	12.7727	10.3118	526.823	440.048	0.930863
bri1_20170328_02_5384	bri	bri1_20170328_02	13	51.2387	4.33838	11.6428	13.0269	579.935	444.314	0.92827
bri1_20170328_02_3135	bri	bri1_20170328_02	11	51.9324	3.27665	12.4251	12.533	421.337	413.464	0.869197
bri1_20170328_02_5056	bri	bri1_20170328_02	5	52.2233	4.10114	11.3563	18.0284	587.697	477.122	0.923632
bri1_20170328_02_7382	bri	bri1_20170328_02	2	52.4243	3.4002	12.8586	16.1159	541.651	505.585	0.883792
bri1_20170328_02_4035	bri	bri1_20170328_02	15	52.6071	4.58059	10.0468	11.1998	363.519	301.126	0.930503
bri1_20170328_02_4732	bri	bri1_20170328_02	8	54.946	1.94186	10.8548	14.071	307.933	473.323	0.176036
bri1_20170328_02_7257	bri	bri1_20170328_02	2	55.0648	2.51234	11.899	15.811	352.21	401.111	0.623836
bri1_20170328_02_6004	bri	bri1_20170328_02	5	55.9167	3.18564	11.3373	18.157	569.451	503.207	0.855892
bri1_20170328_02_9930	bri	bri1_20170328_02	13	55.9813	5.41124	13.9772	13.3803	842.126	575.718	0.924604
bri1_20170328_02_2830	bri	bri1_20170328_02	11	56.1328	6.16466	14.1342	15.0614	1014.89	604.301	0.903423
bri1_20170328_02_2393	bri	bri1_20170328_02	15	56.7237	4.1922	8.60236	11.937	374.004	322.678	0.925745
bri1_20170328_02_6024	bri	bri1_20170328_02	8	58.3307	5.55288	14.6468	16.6985	1105.02	678.915	0.921798
bri1_20170328_02_1270	bri	bri1_20170328_02	2	58.973	4.91302	13.7437	17.1025	948.292	614.006	0.930399
bri1_20170328_02_10558	bri	bri1_20170328_02	5	59.5824	5.50071	14.6405	17.6377	823.203	610.147	0.922892
bri1_20170328_02_3734	bri	bri1_20170328_02	13	60.7299	5.22204	14.7613	14.5019	971.415	632.817	0.927554
bri1_20170328_02_3438	bri	bri1_20170328_02	15	60.8718	4.6889	9.13774	13.0839	401.232	322.983	0.930836
bri1_20170328_02_289	bri	bri1_20170328_02	11	61.3088	4.92228	14.1396	16.1022	912.709	605.145	0.93035
bri1_20170328_02_4718	bri	bri1_20170328_02	5	63.041	3.16116	11.3592	18.476	497.506	503.058	0.851875
bri1_20170328_02_7547	bri	bri1_20170328_02	8	63.2408	4.66793	14.1532	15.692	854.219	612.268	0.9308
bri1_20170328_02_5050	bri	bri1_20170328_02	2	63.2793	4.11399	11.8448	15.1246	586.127	478.531	0.923958
bri1_20170328_02_3439	bri	bri1_20170328_02	15	65.0004	4.64563	8.20623	12.0028	323.669	292.589	0.930748
bri1_20170328_02_3546	bri	bri1_20170328_02	11	65.4682	3.95978	14.7173	15.9569	755.136	576.921	0.91937
bri1_20170328_02_6707	bri	bri1_20170328_02	13	66.4073	6.03012	14.2125	17.2853	1077.74	625.787	0.908392
bri1_20170328_02_4960	bri	bri1_20170328_02	8	66.9755	4.28549	14.0725	14.3696	736.876	553.651	0.927471
bri1_20170328_02_5692	bri	bri1_20170328_02	2	67.1106	4.5698	11.1294	17.0601	586.004	516.499	0.930449
bri1_20170328_02_3268	bri	bri1_20170328_02	5	67.2106	6.33677	13.5754	18.0028	1047.71	637.77	0.896225
[truncated: 96 more rows]

## Sheet: EpiH_meristem_cells_No_transfor
Unique_ID	PlantType	plantID	Cell_File	distance_from.QC	length	depth	width	volume	surface	ProbeMeristem
cell file 02-975.0-17	colBL	ColBL_20171217A	cell file 02	17.1407	7.9478	5.81652	9.35871	324.049	280.061	0.931256
cell file 02-2370.0-24	colBL	ColBL_20171217A	cell file 02	24.8223	8.28551	6.50089	9.99276	395.878	305.921	0.924451
cell file 02-5560.0-35	colBL	ColBL_20171217A	cell file 02	35.1679	6.21417	8.23456	11.0345	467.845	389.914	0.947019
cell file 02-5680.0-45	colBL	ColBL_20171217A	cell file 02	45.2946	10.1871	10.1294	15.0839	992.522	553.753	0.853761
cell file 04-666.0-2	colBL	ColBL_20171217A	cell file 04	2.63279	6.97381	5.35268	6.89799	213.334	204.916	0.94388
cell file 04-3466.0-9	colBL	ColBL_20171217A	cell file 04	9.77555	7.03746	10.5346	8.96838	458.479	328.843	0.94335
cell file 04-3682.0-18	colBL	ColBL_20171217A	cell file 04	18.1806	10.6801	10.4018	9.80644	831.209	507.437	0.823491
cell file 04-3549.0-33	colBL	ColBL_20171217A	cell file 04	33.7241	7.41901	11.2146	9.97736	569.654	382.018	0.939324
cell file 04-1977.0-40	colBL	ColBL_20171217A	cell file 04	40.3833	6.01579	9.79099	10.9647	491.856	362.133	0.946776
cell file 04-4743.0-46	colBL	ColBL_20171217A	cell file 04	46.7991	7.76739	11.3561	12.4531	697.369	456.387	0.934348
cell file 04-4226.0-54	colBL	ColBL_20171217A	cell file 04	54.7378	9.61656	13.4206	12.4825	924.064	538.775	0.881861
cell file 04-1056.0-63	colBL	ColBL_20171217A	cell file 04	63.7631	10.0263	12.4114	12.0903	895.808	528.49	0.862391
cell file 04-5482.0-72	colBL	ColBL_20171217A	cell file 04	72.7815	9.92132	11.6668	13.1627	930.57	517.542	0.867716
cell file 04-1003.0-81	colBL	ColBL_20171217A	cell file 04	81.9341	9.41495	11.937	12.2598	1042.16	570.429	0.890208
cell file 04-2863.0-111	colBL	ColBL_20171217A	cell file 04	111.277	9.93341	10.6268	13.7738	1919.07	1051.27	0.867115
cell file 06-728.0-0	colBL	ColBL_20171217A	cell file 06	0	7.2756	6.1628	9.15689	209.806	203.198	0.941008
cell file 06-1284.0-2	colBL	ColBL_20171217A	cell file 06	2.82733	8.91633	8.15534	6.88722	331.155	272.865	0.907744
cell file 06-2098.0-12	colBL	ColBL_20171217A	cell file 06	12.0782	5.89418	8.5749	13.7334	644.093	493.084	0.946372
cell file 06-5060.0-17	colBL	ColBL_20171217A	cell file 06	17.3268	6.88062	9.72707	10.0337	433.46	313.244	0.944585
cell file 06-3113.0-37	colBL	ColBL_20171217A	cell file 06	37.4458	9.63831	10.4686	9.16638	682.51	429.658	0.880914
cell file 06-3737.0-46	colBL	ColBL_20171217A	cell file 06	46.8642	8.86785	11.9527	10.0598	763.24	465.15	0.909232
cell file 06-6139.0-55	colBL	ColBL_20171217A	cell file 06	55.2957	8.36087	12.396	10.7803	875.596	509.169	0.922741
cell file 06-3375.0-63	colBL	ColBL_20171217A	cell file 06	63.4629	8.8303	14.8079	10.1724	1365.24	839.042	0.91036
cell file 06-5993.0-94	colBL	ColBL_20171217A	cell file 06	94.4598	8.82264	15.3186	12.9131	1161.58	614.671	0.910587
cell file 06-3722.0-104	colBL	ColBL_20171217A	cell file 06	104.077	10.9211	14.9806	12.2577	1272.11	648.376	0.806464
cell file 08-2881.0-24	colBL	ColBL_20171217A	cell file 08	24.8719	9.74852	7.54077	11.1921	579.089	391.334	0.875969
cell file 08-1713.0-34	colBL	ColBL_20171217A	cell file 08	34.2164	9.13471	8.37175	11.0834	592.765	386.054	0.90058
cell file 08-1374.0-43	colBL	ColBL_20171217A	cell file 08	43.9479	10.0765	8.24135	11.5849	776.705	484.524	0.859759
cell file 08-5245.0-64	colBL	ColBL_20171217A	cell file 08	64.1992	8.92049	10.1583	15.6768	1039.26	580.274	0.907615
cell file 08-4358.0-72	colBL	ColBL_20171217A	cell file 08	72.1864	7.05764	10.069	15.8797	792.255	495.157	0.943173
cell file 08-3605.0-78	colBL	ColBL_20171217A	cell file 08	78.9016	6.85942	11.5766	14.8026	993.847	600.587	0.944733
cell file 08-991.0-86	colBL	ColBL_20171217A	cell file 08	86.3793	7.41116	11.6875	14.9454	1014.54	578.989	0.939421
cell file 08-4768.0-94	colBL	ColBL_20171217A	cell file 08	94.3371	9.10266	13.0954	15.5596	1374.63	715.041	0.90168
cell file 10-19.0-0	colBL	ColBL_20171217A	cell file 10	0	9.6708	6.36332	8.34059	337.034	285.375	0.879481
cell file 10-1132.0-5	colBL	ColBL_20171217A	cell file 10	5.54398	7.43524	8.58602	11.9538	485.15	346.41	0.93912
cell file 10-5593.0-11	colBL	ColBL_20171217A	cell file 10	11.524	5.44268	9.19276	11.4411	422.458	335.309	0.942829
cell file 10-4728.0-19	colBL	ColBL_20171217A	cell file 10	19.5514	10.2909	9.2244	12.7911	873.004	516.55	0.847875
cell file 10-1020.0-28	colBL	ColBL_20171217A	cell file 10	28.6034	8.47086	10.1591	13.7434	763.352	476.293	0.920113
cell file 10-5295.0-49	colBL	ColBL_20171217A	cell file 10	49.0872	9.95338	9.90928	14.855	1046.38	597.194	0.866115
cell file 10-229.0-58	colBL	ColBL_20171217A	cell file 10	58.7451	9.96918	9.30887	14.6614	992.723	573.553	0.865318
cell file 10-5752.0-68	colBL	ColBL_20171217A	cell file 10	68.7747	10.3869	10.0655	15.1823	1261.74	679.75	0.842206
cell file 10-3134.0-91	colBL	ColBL_20171217A	cell file 10	91.3654	10.6859	11.5052	15.5358	1490.29	736.355	0.823099
cell file 13-2644.0-0	colBL	ColBL_20171217A	cell file 13	0	6.48386	6.95436	8.11516	230.794	219.727	0.946604
cell file 13-200.0-2	colBL	ColBL_20171217A	cell file 13	2.24344	6.08819	8.79338	10.0811	337.125	280.86	0.946922
cell file 13-2455.0-19	colBL	ColBL_20171217A	cell file 13	19.9768	8.81729	10.2457	10.6126	651.131	424.38	0.910745
cell file 13-2017.0-29	colBL	ColBL_20171217A	cell file 13	29.2282	10.0702	10.6592	12.0555	843.875	481.762	0.860093
cell file 13-5610.0-39	colBL	ColBL_20171217A	cell file 13	39.28	10.641	11.4064	11.3456	962.878	521.492	0.826111
cell file 13-3388.0-71	colBL	ColBL_20171217A	cell file 13	71.5869	7.77625	12.5702	13.3019	757.719	469.05	0.934205
cell file 13-1941.0-78	colBL	ColBL_20171217A	cell file 13	78.1715	6.09637	12.3996	13.7501	710.575	468.896	0.946934
cell file 15-4353.0-0	colBL	ColBL_20171217A	cell file 15	0	9.00798	8.50713	5.82093	283.71	257.042	0.904831
cell file 15-3624.0-4	colBL	ColBL_20171217A	cell file 15	4.99885	7.20005	11.3972	9.15774	467.933	342.62	0.941812
cell file 15-2224.0-11	colBL	ColBL_20171217A	cell file 15	11.3194	7.04064	9.87724	10.3595	526.079	362.538	0.943322
cell file 15-1782.0-53	colBL	ColBL_20171217A	cell file 15	53.2534	9.91168	10.3423	12.3004	943.858	533.943	0.868193
cell file 15-4494.0-63	colBL	ColBL_20171217A	cell file 15	63.6373	10.9146	10.8097	12.4088	1132.47	607.828	0.806943
cell file 15-3088.0-111	colBL	ColBL_20171217A	cell file 15	111.296	10.9067	11.7194	13.6576	1292.46	650.077	0.807524
cell file 16-3948.0-3	colBL	ColBL_20171217A	cell file 16	3.23419	8.84824	6.56291	11.5296	450.584	343.365	0.909824
cell file 16-6579.0-11	colBL	ColBL_20171217A	cell file 16	11.9431	9.92021	6.98	10.2542	493.398	365.522	0.867771
cell file 02 â€“ H-13550.0-9	colBL	ColBL_20171217B	cell file 02 â€“ H	9.88919	7.53653	9.20774	10.4468	464.679	337.488	0.937788
cell file 02 â€“ H-6225.0-15	colBL	ColBL_20171217B	cell file 02 â€“ H	15.8316	6.35203	9.80492	11.1777	464.384	335.847	0.946909
cell file 02 â€“ H-848.0-21	colBL	ColBL_20171217B	cell file 02 â€“ H	21.6529	5.42862	9.44863	12.2034	442.799	343.824	0.942657
cell file 02 â€“ H-8661.0-27	colBL	ColBL_20171217B	cell file 02 â€“ H	27.2452	6.02687	9.88303	12.3941	543.241	382.75	0.946803
cell file 02 â€“ H-5444.0-39	colBL	ColBL_20171217B	cell file 02 â€“ H	39.8726	6.51984	10.4007	12.753	611.934	412.518	0.946488
cell file 02 â€“ H-5431.0-45	colBL	ColBL_20171217B	cell file 02 â€“ H	45.6144	5.23621	10.602	11.3425	493.943	368.417	0.939857
cell file 02 â€“ H-13801.0-51	colBL	ColBL_20171217B	cell file 02 â€“ H	51.1506	6.33244	10.6151	13.6309	646.586	440.503	0.946938
cell file 02 â€“ H-12783.0-57	colBL	ColBL_20171217B	cell file 02 â€“ H	57.8965	7.41672	12.0349	12.9802	898.95	536.116	0.939352
cell file 02 â€“ H-264.0-64	colBL	ColBL_20171217B	cell file 02 â€“ H	64.7951	6.76463	11.7974	15.401	848.932	516.704	0.945341
cell file 02 â€“ H-2116.0-71	colBL	ColBL_20171217B	cell file 02 â€“ H	71.2375	6.06074	11.9418	13.8654	831.165	537.19	0.946875
cell file 02 â€“ H-5004.0-77	colBL	ColBL_20171217B	cell file 02 â€“ H	77.1044	6.24195	12.8106	15.3657	856.139	532.901	0.947015
cell file 02 â€“ H-9150.0-90	colBL	ColBL_20171217B	cell file 02 â€“ H	90.8846	6.94557	13.1879	14.2182	930.373	559.253	0.944103
cell file 04 â€“ H-960.0-8	colBL	ColBL_20171217B	cell file 04 â€“ H	8.02394	9.26399	8.72759	9.94026	484.205	344.091	0.895966
cell file 04 â€“ H-1371.0-15	colBL	ColBL_20171217B	cell file 04 â€“ H	15.7496	5.76789	11.9021	11.3821	452.402	351.978	0.945726
cell file 04 â€“ H-2269.0-20	colBL	ColBL_20171217B	cell file 04 â€“ H	20.4605	4.83567	10.6443	12.1882	426.358	342.108	0.930546
cell file 04 â€“ H-2069.0-25	colBL	ColBL_20171217B	cell file 04 â€“ H	25.6393	5.41689	11.3352	11.7136	473.316	350.174	0.942511
cell file 04 â€“ H-8728.0-30	colBL	ColBL_20171217B	cell file 04 â€“ H	30.1565	4.02463	12.5936	12.6945	412.149	353.726	0.882754
cell file 04 â€“ H-5611.0-36	colBL	ColBL_20171217B	cell file 04 â€“ H	36.783	9.92097	12.8117	13.0782	1139.5	589.183	0.867733
cell file 04 â€“ H-1488.0-46	colBL	ColBL_20171217B	cell file 04 â€“ H	46.7112	9.95521	13.5734	13.3793	1189.11	621.262	0.866023
cell file 04 â€“ H-5807.0-56	colBL	ColBL_20171217B	cell file 04 â€“ H	56.1963	9.21937	13.5683	14.006	1113.27	587.349	0.897591
cell file 04 â€“ H-9794.0-64	colBL	ColBL_20171217B	cell file 04 â€“ H	64.7387	8.77391	13.7112	14.91	1194.96	629.946	0.912013
cell file 04 â€“ H-2265.0-74	colBL	ColBL_20171217B	cell file 04 â€“ H	74.17	10.0549	13.6848	15.6215	1391.33	680.129	0.860899
cell file 04 â€“ H-12019.0-83	colBL	ColBL_20171217B	cell file 04 â€“ H	83.7709	9.33254	14.3692	16.247	1398.37	698.902	0.893402
cell file 04 â€“ H-2031.0-92	colBL	ColBL_20171217B	cell file 04 â€“ H	92.5068	8.51681	15.0686	16.1083	1413.38	716.472	0.918967
cell file 04 â€“ H-9306.0-101	colBL	ColBL_20171217B	cell file 04 â€“ H	101.538	9.6251	14.7171	17.8504	1590.83	761.118	0.88149
cell file 04 â€“ H-746.0-110	colBL	ColBL_20171217B	cell file 04 â€“ H	110.373	8.62196	13.6469	16.2359	1583.39	771.359	0.916236
cell file 04 â€“ H-6933.0-129	colBL	ColBL_20171217B	cell file 04 â€“ H	129.69	10.8565	14.1047	15.7687	1903.4	841.313	0.811178
cell file 04 â€“ H-11611.0-140	colBL	ColBL_20171217B	cell file 04 â€“ H	140.323	10.8974	14.8126	15.0292	1907.28	848.57	0.808206
cell file 04 â€“ H-722.0-150	colBL	ColBL_20171217B	cell file 04 â€“ H	150.334	9.85771	16.8018	15.5756	1865.06	847.154	0.870827
cell file 04 â€“ H-12351.0-160	colBL	ColBL_20171217B	cell file 04 â€“ H	160.096	9.84466	15.5257	16.0248	1904.57	850.306	0.871455
cell file 04 â€“ H-12197.0-170	colBL	ColBL_20171217B	cell file 04 â€“ H	170.037	10.731	16.1826	17.1577	1992.7	869.106	0.820021
cell file 04 â€“ H-7698.0-179	colBL	ColBL_20171217B	cell file 04 â€“ H	179.892	10.1162	16.5391	17.267	2012	882.167	0.857638
cell file 04 â€“ H-8056.0-190	colBL	ColBL_20171217B	cell file 04 â€“ H	190.325	10.9739	18.2228	17.1883	2281.71	960.14	0.802529
cell file 06 â€“ H-4041.0-6	colBL	ColBL_20171217B	cell file 06 â€“ H	6.59372	9.35685	7.8009	12.2265	595.17	404.802	0.892473
cell file 06 â€“ H-2311.0-15	colBL	ColBL_20171217B	cell file 06 â€“ H	15.9283	10.4064	7.4563	11.3594	656.47	425.236	0.841027
cell file 06 â€“ H-8837.0-23	colBL	ColBL_20171217B	cell file 06 â€“ H	23.8236	6.23707	10.3959	13.1753	562.887	397.787	0.947016
cell file 06 â€“ H-5785.0-28	colBL	ColBL_20171217B	cell file 06 â€“ H	28.5181	4.99559	11.0341	13.202	480.111	366.516	0.934932
cell file 06 â€“ H-3920.0-33	colBL	ColBL_20171217B	cell file 06 â€“ H	33.8452	5.99012	10.8	14.1952	631.918	434.257	0.946708
cell file 06 â€“ H-10303.0-38	colBL	ColBL_20171217B	cell file 06 â€“ H	38.8065	5.38378	9.72795	15.3581	559.471	413.912	0.942082
cell file 06 â€“ H-12069.0-45	colBL	ColBL_20171217B	cell file 06 â€“ H	45.2736	9.30874	10.6231	13.1885	698.58	446.597	0.894302
cell file 06 â€“ H-12321.0-53	colBL	ColBL_20171217B	cell file 06 â€“ H	53.2821	8.86561	9.50336	12.5037	740.267	466.096	0.9093
cell file 06 â€“ H-12850.0-61	colBL	ColBL_20171217B	cell file 06 â€“ H	61.3886	6.97355	13.2409	13.9792	918.301	547.794	0.943882
cell file 06 â€“ H-475.0-67	colBL	ColBL_20171217B	cell file 06 â€“ H	67.5909	6.38646	13.4201	13.1599	923.882	567.543	0.946848
cell file 06 â€“ H-918.0-73	colBL	ColBL_20171217B	cell file 06 â€“ H	73.7444	6.8663	11.4296	14.6944	932.304	574.96	0.944685
cell file 06 â€“ H-2576.0-79	colBL	ColBL_20171217B	cell file 06 â€“ H	79.218	6.14642	11.3518	16.0455	908.068	577.391	0.946991
cell file 06 â€“ H-8331.0-85	colBL	ColBL_20171217B	cell file 06 â€“ H	85.0032	6.09056	12.2842	15.6556	866.009	536.659	0.946926
cell file 06 â€“ H-10220.0-90	colBL	ColBL_20171217B	cell file 06 â€“ H	90.8329	6.8284	13.5322	17.0809	1100.45	644.239	0.944942
cell file 06 â€“ H-10763.0-97	colBL	ColBL_20171217B	cell file 06 â€“ H	97.0089	5.50642	13.9805	17.0839	1041.4	634.724	0.943553
cell file 06 â€“ H-2675.0-102	colBL	ColBL_20171217B	cell file 06 â€“ H	102.844	6.01445	14.5337	15.7507	1108.32	667.224	0.946773
cell file 06 â€“ H-13593.0-110	colBL	ColBL_20171217B	cell file 06 â€“ H	110.285	9.10908	14.4644	15.8521	1576.98	767.769	0.901461
cell file 06 â€“ H-6804.0-119	colBL	ColBL_20171217B	cell file 06 â€“ H	119.011	8.71849	14.3591	16.2317	1601.77	791.67	0.913592
cell file 06 â€“ H-10553.0-127	colBL	ColBL_20171217B	cell file 06 â€“ H	127.33	7.95737	14.2345	17.8747	1352.87	690.249	0.931082
cell file 06 â€“ H-3136.0-134	colBL	ColBL_20171217B	cell file 06 â€“ H	134.675	7.5787	14.3248	17.7436	1356.9	735.77	0.937201
cell file 06 â€“ H-1278.0-143	colBL	ColBL_20171217B	cell file 06 â€“ H	143.444	10.2606	16.7205	15.2473	1726.01	789.361	0.849619
cell file 06 â€“ H-9697.0-152	colBL	ColBL_20171217B	cell file 06 â€“ H	152.22	9.15932	15.5139	16.4638	1724.22	809.989	0.899724
cell file 06 â€“ H-537.0-161	colBL	ColBL_20171217B	cell file 06 â€“ H	161.741	9.89213	16.5107	15.1887	1795.54	817.693	0.869154
cell file 08 â€“ H-4703.0-15	colBL	ColBL_20171217B	cell file 08 â€“ H	15.6936	10.4464	8.93602	11.1697	780.279	461.112	0.83858
cell file 08 â€“ H-4434.0-25	colBL	ColBL_20171217B	cell file 08 â€“ H	25.3592	10.0978	9.06762	12.1663	809.578	466.541	0.858626
cell file 08 â€“ H-4583.0-33	colBL	ColBL_20171217B	cell file 08 â€“ H	33.8203	7.33111	10.5189	11.6164	618.389	402.062	0.940381
cell file 08 â€“ H-5940.0-40	colBL	ColBL_20171217B	cell file 08 â€“ H	40.2559	6.26072	9.76624	13.0551	583.687	401.923	0.947007
cell file 08 â€“ H-4215.0-45	colBL	ColBL_20171217B	cell file 08 â€“ H	45.8993	6.00378	10.2105	12.9121	571.752	400.975	0.946745
cell file 08 â€“ H-250.0-56	colBL	ColBL_20171217B	cell file 08 â€“ H	56.4674	6.00999	11.0352	14.1941	692.854	467.34	0.946761
cell file 08 â€“ H-11859.0-62	colBL	ColBL_20171217B	cell file 08 â€“ H	62.0735	5.79126	11.9217	14.0865	732.065	489.387	0.945864
cell file 08 â€“ H-11946.0-74	colBL	ColBL_20171217B	cell file 08 â€“ H	74.3776	6.37751	12.3916	14.1366	834.349	523.335	0.946865
cell file 08 â€“ H-11794.0-80	colBL	ColBL_20171217B	cell file 08 â€“ H	80.6711	6.07902	11.1643	14.6944	806.169	505.79	0.946907
cell file 08 â€“ H-3807.0-86	colBL	ColBL_20171217B	cell file 08 â€“ H	86.9444	6.4659	11.4499	13.9499	785.868	497.033	0.946656
cell file 08 â€“ H-8295.0-92	colBL	ColBL_20171217B	cell file 08 â€“ H	92.9503	5.90257	12.0013	14.8849	789.642	509.684	0.946406
cell file 08 â€“ H-10857.0-98	colBL	ColBL_20171217B	cell file 08 â€“ H	98.9037	6.49925	12.6192	15.0753	877.684	543.298	0.946556
cell file 08 â€“ H-10598.0-114	colBL	ColBL_20171217B	cell file 08 â€“ H	114.012	8.22689	13.4846	15.2431	1167.78	626.631	0.925732
cell file 08 â€“ H-11159.0-121	colBL	ColBL_20171217B	cell file 08 â€“ H	121.798	7.55012	14.0477	16.7626	1257.06	685.037	0.937601
cell file 08 â€“ H-11199.0-128	colBL	ColBL_20171217B	cell file 08 â€“ H	128.61	6.48395	14.3714	16.1565	1213.66	698.046	0.946603
cell file 08 â€“ H-6268.0-136	colBL	ColBL_20171217B	cell file 08 â€“ H	136.15	8.42509	14.3772	17.3204	1524.17	749.602	0.921226
cell file 08 â€“ H-7176.0-143	colBL	ColBL_20171217B	cell file 08 â€“ H	143.805	7.68987	14.6779	19.2121	1413.03	741.383	0.935566
cell file 08 â€“ H-6420.0-151	colBL	ColBL_20171217B	cell file 08 â€“ H	151.748	8.43007	13.8837	18.0165	1491.71	753.046	0.921106
cell file 08 â€“ H-12864.0-160	colBL	ColBL_20171217B	cell file 08 â€“ H	160.177	9.13186	14.289	18.4516	1623.77	786.273	0.900679
cell file 08 â€“ H-10380.0-167	colBL	ColBL_20171217B	cell file 08 â€“ H	167.962	6.94656	13.0978	17.1594	1211.22	684.311	0.944095
cell file 08 â€“ H-12099.0-174	colBL	ColBL_20171217B	cell file 08 â€“ H	174.841	8.40783	13.8362	16.7028	1443.81	742.664	0.921638
cell file 08 â€“ H-9729.0-183	colBL	ColBL_20171217B	cell file 08 â€“ H	183.25	9.38642	14.4188	18.881	1741.33	805.108	0.891328
cell file 08 â€“ H-10319.0-192	colBL	ColBL_20171217B	cell file 08 â€“ H	192.796	9.54193	14.1862	16.7331	1750.82	809.743	0.885041
cell file 10 â€“ H-6465.0-9	colBL	ColBL_20171217B	cell file 10 â€“ H	9.14869	6.8403	6.60969	9.17346	336.039	292.721	0.944863
cell file 10 â€“ H-4799.0-36	colBL	ColBL_20171217B	cell file 10 â€“ H	36.8757	8.6018	11.1668	13.0023	884.942	519.485	0.916772
cell file 10 â€“ H-7056.0-45	colBL	ColBL_20171217B	cell file 10 â€“ H	45.2276	8.71626	11.1184	13.2746	1026.26	565.148	0.913655
cell file 10 â€“ H-2036.0-63	colBL	ColBL_20171217B	cell file 10 â€“ H	63.8639	9.36479	10.6234	13.8946	972.214	548.086	0.892167
cell file 10 â€“ H-11398.0-73	colBL	ColBL_20171217B	cell file 10 â€“ H	73.5466	9.3795	14.8305	15.9042	1449.26	764.256	0.891597
cell file 10 â€“ H-3439.0-81	colBL	ColBL_20171217B	cell file 10 â€“ H	81.8602	8.73783	13.8382	16.3559	1590.12	798.203	0.913046
cell file 10 â€“ H-11681.0-112	colBL	ColBL_20171217B	cell file 10 â€“ H	112.309	7.23131	15.7718	17.7477	1603.95	826.514	0.941486
cell file 10 â€“ H-3843.0-119	colBL	ColBL_20171217B	cell file 10 â€“ H	119.559	7.33447	14.7963	17.5217	1553.8	803.643	0.940342
cell file 10 â€“ H-11054.0-126	colBL	ColBL_20171217B	cell file 10 â€“ H	126.699	6.91032	14.9556	17.884	1499.75	789.478	0.94437
cell file 10 â€“ H-11687.0-135	colBL	ColBL_20171217B	cell file 10 â€“ H	135.176	9.63958	15.8215	17.8072	2113.4	941.967	0.880858
cell file 10 â€“ H-9069.0-143	colBL	ColBL_20171217B	cell file 10 â€“ H	143.87	8.4614	15.9948	18.2329	1988.4	933.234	0.920345
cell file 10 â€“ H-6003.0-152	colBL	ColBL_20171217B	cell file 10 â€“ H	152.867	9.69809	17.5468	17.6996	2153.8	952.951	0.878262
cell file 10 â€“ H-2960.0-170	colBL	ColBL_20171217B	cell file 10 â€“ H	170.62	8.67736	18.221	19.5793	2537.03	1110.36	0.914735
cell file 10 â€“ H-4089.0-178	colBL	ColBL_20171217B	cell file 10 â€“ H	178.985	7.92775	18.7778	19.8267	2280.86	1035.61	0.931618
cell file 10 â€“ H-10331.0-216	colBL	ColBL_20171217B	cell file 10 â€“ H	216.371	10.0674	18.6391	19.7358	2732.43	1107.3	0.860241
cell file 10 â€“ H-10577.0-226	colBL	ColBL_20171217B	cell file 10 â€“ H	226.659	10.6818	18.0529	19.8935	2941.93	1171.53	0.823376
cell file 10 â€“ H-2949.0-236	colBL	ColBL_20171217B	cell file 10 â€“ H	236.62	9.54708	17.556	20.0706	2739.68	1155.79	0.884825
cell file 10 â€“ H-8442.0-257	colBL	ColBL_20171217B	cell file 10 â€“ H	257.222	9.76091	18.1382	20.0195	2771	1147.55	0.875398
cell file 13 â€“ H-6000.0-24	colBL	ColBL_20171217B	cell file 13 â€“ H	24.0431	7.56524	11.9431	11.9642	774.427	474.3	0.937391
cell file 13 â€“ H-9549.0-31	colBL	ColBL_20171217B	cell file 13 â€“ H	31.1623	6.62917	12.5207	12.138	761.102	477.828	0.946052
cell file 13 â€“ H-4740.0-45	colBL	ColBL_20171217B	cell file 13 â€“ H	45.8751	7.61698	13.3897	12.5395	887.091	508.171	0.936653
cell file 13 â€“ H-4835.0-52	colBL	ColBL_20171217B	cell file 13 â€“ H	52.444	5.47382	12.5084	13.1114	665.529	465.339	0.943193
cell file 13 â€“ H-10421.0-57	colBL	ColBL_20171217B	cell file 13 â€“ H	57.8406	5.63341	13.9432	13.0456	754.631	500.144	0.94476
cell file 13 â€“ H-10736.0-63	colBL	ColBL_20171217B	cell file 13 â€“ H	63.1536	5.1716	14.8319	13.217	833.685	557.124	0.938705
cell file 13 â€“ H-12484.0-75	colBL	ColBL_20171217B	cell file 13 â€“ H	75.5179	9.793	18.5768	14.197	1640.67	786.077	0.873904
cell file 13 â€“ H-7821.0-85	colBL	ColBL_20171217B	cell file 13 â€“ H	85.1112	9.73764	16.0462	15.2418	1620.64	755.112	0.876468
cell file 13 â€“ H-2085.0-92	colBL	ColBL_20171217B	cell file 13 â€“ H	92.668	5.62508	14.53	13.8043	857.141	550.502	0.94469
cell file 13 â€“ H-9337.0-98	colBL	ColBL_20171217B	cell file 13 â€“ H	98.3629	6.26985	15.8115	14.7409	1028.17	614.174	0.947001
cell file 13 â€“ H-57.0-127	colBL	ColBL_20171217B	cell file 13 â€“ H	127.584	8.8616	17.0231	17.8996	2353.12	1022.81	0.909421
cell file 13 â€“ H-438.0-142	colBL	ColBL_20171217B	cell file 13 â€“ H	142.581	6.88382	17.4412	16.8974	1427.53	756.526	0.944562
cell file 13 â€“ H-29.0-149	colBL	ColBL_20171217B	cell file 13 â€“ H	149.407	7.13676	18.1299	18.3301	1670.5	852.488	0.942442
cell file 13 â€“ H-7141.0-155	colBL	ColBL_20171217B	cell file 13 â€“ H	155.953	6.35923	17.8105	18.2729	1574.96	841.605	0.946897
cell file 16 â€“ H-7753.0-16	colBL	ColBL_20171217B	cell file 16 â€“ H	16.7449	8.99087	13.2463	11.6235	835.955	495.183	0.905385
cell file 16 â€“ H-11405.0-25	colBL	ColBL_20171217B	cell file 16 â€“ H	25.6891	9.37763	12.7821	11.0815	1000.31	573.881	0.89167
cell file 16 â€“ H-13845.0-33	colBL	ColBL_20171217B	cell file 16 â€“ H	33.7736	7.2515	14.4641	12.0071	846.943	525.486	0.94127
cell file 16 â€“ H-7164.0-40	colBL	ColBL_20171217B	cell file 16 â€“ H	40.1797	6.43953	13.9694	12.3851	818.76	502.958	0.946728
cell file 16 â€“ H-9963.0-46	colBL	ColBL_20171217B	cell file 16 â€“ H	46.2661	5.89454	14.0263	11.83	735.014	476.834	0.946373
cell file 16 â€“ H-11512.0-52	colBL	ColBL_20171217B	cell file 16 â€“ H	52.1429	5.57888	13.3623	12.5157	746.947	501.209	0.944279
cell file 16 â€“ H-2479.0-57	colBL	ColBL_20171217B	cell file 16 â€“ H	57.9275	5.84095	13.9632	11.4586	713.688	473.441	0.946129
cell file 16 â€“ H-1800.0-63	colBL	ColBL_20171217B	cell file 16 â€“ H	63.6638	5.72607	14.2261	12.1896	768.065	511.319	0.945458
cell file 16 â€“ H-13137.0-69	colBL	ColBL_20171217B	cell file 16 â€“ H	69.27	5.6141	16.3249	11.986	814.317	539.511	0.944596
cell file 16 â€“ H-13467.0-74	colBL	ColBL_20171217B	cell file 16 â€“ H	74.5519	5.67039	16.2776	11.8909	827.386	544.589	0.945056
cell file 16 â€“ H-4598.0-80	colBL	ColBL_20171217B	cell file 16 â€“ H	80.1792	6.17968	16.8499	12.7122	918.712	564.126	0.947012
cell file 16 â€“ H-7114.0-86	colBL	ColBL_20171217B	cell file 16 â€“ H	86.0997	6.48275	14.2578	12.6734	810.305	511.163	0.946607
cell file 16 â€“ H-13556.0-91	colBL	ColBL_20171217B	cell file 16 â€“ H	91.9623	5.42443	13.7514	13.8991	842.291	574.554	0.942606
cell file 16 â€“ H-568.0-97	colBL	ColBL_20171217B	cell file 16 â€“ H	97.3373	5.7455	15.6831	12.2197	825.881	534.793	0.945586
cell file 16 â€“ H-3076.0-103	colBL	ColBL_20171217B	cell file 16 â€“ H	103.59	6.89178	15.7273	13.2611	1064.53	606.244	0.944505
cell file 16 â€“ H-2605.0-110	colBL	ColBL_20171217B	cell file 16 â€“ H	110.009	6.19197	16.0823	12.2152	920.568	556.891	0.947016
cell file 16 â€“ H-4838.0-116	colBL	ColBL_20171217B	cell file 16 â€“ H	116.243	6.07684	15.5845	13.5968	945.548	567.507	0.946904
cell file 16 â€“ H-7286.0-122	colBL	ColBL_20171217B	cell file 16 â€“ H	122.299	6.33366	15.6052	14.0045	1017.25	598.024	0.946936
cell file 16 â€“ H-10873.0-128	colBL	ColBL_20171217B	cell file 16 â€“ H	129	7.70428	16.0296	14.6305	1249.91	673.723	0.935345
cell file 16 â€“ H-1647.0-149	colBL	ColBL_20171217B	cell file 16 â€“ H	149.444	7.89467	17.3782	14.3588	1352.61	702.733	0.932204
cell file 16 â€“ H-1893.0-158	colBL	ColBL_20171217B	cell file 16 â€“ H	158.986	10.9242	17.7404	15.9485	2274.69	948.372	0.806235
cell file 16 â€“ H-6978.0-169	colBL	ColBL_20171217B	cell file 16 â€“ H	169.483	9.98533	18.1597	16.2381	2093.61	904.809	0.864498
cell file 16 â€“ H-13379.0-179	colBL	ColBL_20171217B	cell file 16 â€“ H	179.004	9.62534	17.7794	15.951	1976.72	877.723	0.88148
cell file 16 â€“ H-11725.0-188	colBL	ColBL_20171217B	cell file 16 â€“ H	188.825	10.4749	17.4915	16.6221	2375.7	996.334	0.836813
cell file 16 â€“ H-3706.0-208	colBL	ColBL_20171217B	cell file 16 â€“ H	208.373	9.77798	18.551	16.6561	2190.45	936.368	0.874606
cell file 16 â€“ H-4705.0-218	colBL	ColBL_20171217B	cell file 16 â€“ H	218.023	10.3269	17.489	16.2655	2106.29	897.13	0.845775
cell file 16 â€“ H-7762.0-228	colBL	ColBL_20171217B	cell file 16 â€“ H	228.057	10.1724	17.2399	17.4974	2178.98	906.972	0.854574
cell file 17 â€“ H-11039.0-33	colBL	ColBL_20171217B	cell file 17 â€“ H	33.4761	9.33323	7.37494	10.3414	440.019	326.097	0.893376
cell file 17 â€“ H-916.0-134	colBL	ColBL_20171217B	cell file 17 â€“ H	134.067	10.6474	16.4904	15.1098	1653.43	783.835	0.825685
cell file 19 â€“ H-4061.0-21	colBL	ColBL_20171217B	cell file 19 â€“ H	21.0013	6.46235	8.80497	10.5889	461.191	343.529	0.946666
cell file 19 â€“ H-3007.0-26	colBL	ColBL_20171217B	cell file 19 â€“ H	26.4827	5.61877	9.26947	11.8817	473.741	354.473	0.944636
cell file 19 â€“ H-7787.0-102	colBL	ColBL_20171217B	cell file 19 â€“ H	102.907	8.23825	13.2611	14.167	1146.93	618.414	0.925487
cell file 19 â€“ H-920.0-117	colBL	ColBL_20171217B	cell file 19 â€“ H	117.961	7.45947	14.4601	16.3138	1281.61	680.321	0.938811
cell file 19 â€“ H-1716.0-125	colBL	ColBL_20171217B	cell file 19 â€“ H	125.106	6.6145	15.4434	14.9941	1202.9	678.853	0.946118
cell file 19 â€“ H-7742.0-131	colBL	ColBL_20171217B	cell file 19 â€“ H	131.37	6.17729	14.7566	14.2854	998.141	621.463	0.947011
cell file 19 â€“ H-11760.0-151	colBL	ColBL_20171217B	cell file 19 â€“ H	151.527	7.48021	14.571	15.1339	1247.8	664.572	0.938542
cell file 19 â€“ H-9482.0-168	colBL	ColBL_20171217B	cell file 19 â€“ H	168.557	9.61019	14.647	15.5519	1533.45	765.233	0.882136
cell file 02-882.0-5	bri	Bri1_20170328_01	cell file 02	5.76616	4.89824	5.86794	11.152	226.681	225.854	0.930472
cell file 02-2554.0-10	bri	Bri1_20170328_01	cell file 02	10.1984	4.51386	9.37078	8.74192	299.959	270.263	0.930104
cell file 02-3007.0-26	bri	Bri1_20170328_01	cell file 02	26.8883	4.47575	12.3464	11.8752	524.008	420.023	0.929805
cell file 02-901.0-45	bri	Bri1_20170328_01	cell file 02	45.5429	4.03816	14.3137	11.1607	575.341	463.571	0.921891
cell file 02-7633.0-56	bri	Bri1_20170328_01	cell file 02	56.2046	4.16294	11.0957	15.1387	659.526	550.437	0.925115
cell file 02-212.0-60	bri	Bri1_20170328_01	cell file 02	60.147	4.46431	8.42218	16.0511	757.855	573.447	0.929705
cell file 02-2056.0-64	bri	Bri1_20170328_01	cell file 02	64.5016	5.04948	9.56933	12.8312	650.42	526.911	0.92945
cell file 02-2438.0-68	bri	Bri1_20170328_01	cell file 02	68.5612	4.71733	8.74927	13.4796	678.234	528.721	0.930862
cell file 02-6757.0-73	bri	Bri1_20170328_01	cell file 02	73.2903	6.19752	16.9773	14.8159	1014.12	678.866	0.902123
cell file 02-7811.0-82	bri	Bri1_20170328_01	cell file 02	82.4568	5.10517	14.1313	16.7259	1123.26	749.93	0.928922
cell file 02-3679.0-87	bri	Bri1_20170328_01	cell file 02	87.1526	4.70065	11.8862	15.7329	998.001	692.335	0.930849
cell file 02-2226.0-96	bri	Bri1_20170328_01	cell file 02	96.1831	4.28513	15.586	14.7692	839.125	616.836	0.927465
cell file 05-2929.0-10	bri	Bri1_20170328_01	cell file 05	10.551	7.28309	14.9862	9.75638	690.263	469.224	0.836314
cell file 05-6965.0-16	bri	Bri1_20170328_01	cell file 05	16.6611	6.05659	10.644	10.4733	513.828	376.301	0.907458
cell file 05-949.0-21	bri	Bri1_20170328_01	cell file 05	21.4215	3.72842	11.6525	10.8474	333.662	316.438	0.909104
cell file 05-7091.0-25	bri	Bri1_20170328_01	cell file 05	25.0022	3.30397	11.0236	10.6306	325.368	320.303	0.872739
cell file 05-7189.0-30	bri	Bri1_20170328_01	cell file 05	30.203	7.265	11.3641	12.3564	765.763	473.927	0.837835
cell file 05-6408.0-36	bri	Bri1_20170328_01	cell file 05	36.8841	6.77448	15.8187	13.9763	1083.81	620.944	0.873172
cell file 05-6224.0-42	bri	Bri1_20170328_01	cell file 05	42.3813	5.04548	15.1439	14.7087	888.713	602.759	0.929485
cell file 05-2781.0-47	bri	Bri1_20170328_01	cell file 05	47.1187	4.30192	13.9972	14.8798	713.944	546.184	0.927732
cell file 05-6442.0-50	bri	Bri1_20170328_01	cell file 05	50.9603	4.37839	10.7384	14.7086	709.297	585.666	0.928795
cell file 05-4668.0-55	bri	Bri1_20170328_01	cell file 05	55.3677	5.98052	10.3455	15.052	968.977	641.774	0.910085
cell file 05-7230.0-60	bri	Bri1_20170328_01	cell file 05	60.0331	5.15702	7.72632	15.1896	820.195	603.629	0.928358
cell file 05-5506.0-64	bri	Bri1_20170328_01	cell file 05	64.7074	5.92215	6.72384	16.0488	915.492	649.311	0.911984
cell file 05-4286.0-69	bri	Bri1_20170328_01	cell file 05	69.1231	4.40798	17.0797	12.3059	821.138	604.97	0.929141
cell file 05-722.0-74	bri	Bri1_20170328_01	cell file 05	74.805	6.51756	19.7299	16.0115	1464.93	803.104	0.887572
cell file 05-5249.0-80	bri	Bri1_20170328_01	cell file 05	80.5042	3.97039	8.48562	36.4852	1523.98	1282.69	0.919736
cell file 05-4317.0-83	bri	Bri1_20170328_01	cell file 05	83.1285	3.63858	11.354	14.4561	792.893	651.878	0.903686
cell file 05-1815.0-87	bri	Bri1_20170328_01	cell file 05	87.9729	6.3772	13.8507	16.6935	1349.18	805.222	0.89439
cell file 05-4701.0-94	bri	Bri1_20170328_01	cell file 05	94.8538	7.62672	15.1646	18.1451	2481.47	1375.22	0.804176
cell file 05-6686.0-106	bri	Bri1_20170328_01	cell file 05	106.461	7.56528	19.7633	16.1621	1913.15	913.577	0.810388
cell file 05-6863.0-114	bri	Bri1_20170328_01	cell file 05	114.012	6.35823	19.3789	16.6738	1637.93	859.11	0.895258
cell file 05-6130.0-120	bri	Bri1_20170328_01	cell file 05	120.786	6.36054	18.1678	17.3031	1611.74	859.208	0.895153
cell file 07-2548.0-12	bri	Bri1_20170328_01	cell file 07	12.9702	7.63468	10.2575	8.4943	534.16	380.145	0.803356
cell file 07-1380.0-20	bri	Bri1_20170328_01	cell file 07	20.052	7.30064	10.8358	7.65702	506.123	408.717	0.834822
cell file 07-7244.0-29	bri	Bri1_20170328_01	cell file 07	29.7597	4.1966	10.3676	10.6107	700.053	595.341	0.925836
cell file 07-430.0-33	bri	Bri1_20170328_01	cell file 07	33.3493	4.13699	8.14956	10.7428	503.816	433.911	0.924518
cell file 07-283.0-36	bri	Bri1_20170328_01	cell file 07	36.7875	3.66681	7.28019	9.88913	422.996	425.208	0.905491
cell file 07-2869.0-40	bri	Bri1_20170328_01	cell file 07	40.21	3.85746	13.9157	10.7844	510.702	448.383	0.915403
cell file 07-2513.0-43	bri	Bri1_20170328_01	cell file 07	43.6879	3.95813	19.4375	11.8261	696.401	611.534	0.919312
cell file 07-3412.0-54	bri	Bri1_20170328_01	cell file 07	54.9022	4.94133	17.9333	12.0217	788.416	565.019	0.930243
cell file 07-5018.0-59	bri	Bri1_20170328_01	cell file 07	59.0899	4.13288	19.6737	12.5769	783.1	598.249	0.92442
cell file 07-825.0-63	bri	Bri1_20170328_01	cell file 07	63.3557	4.73325	18.8147	13.1697	872.349	614.579	0.930866
cell file 07-7869.0-67	bri	Bri1_20170328_01	cell file 07	67.5005	4.2906	19.1193	11.8814	804.705	595.806	0.927553
cell file 07-6232.0-79	bri	Bri1_20170328_01	cell file 07	79.7098	4.63992	19.2534	13.5955	972.142	673.794	0.930732
cell file 07-292.0-84	bri	Bri1_20170328_01	cell file 07	84.479	5.62893	18.6534	13.313	1117.09	692.576	0.920078
cell file 07-5425.0-96	bri	Bri1_20170328_01	cell file 07	96.8849	4.18287	17.9401	13.475	1025.85	758.163	0.925549
cell file 07-3647.0-100	bri	Bri1_20170328_01	cell file 07	100.493	4.20777	17.4996	13.5637	1004.9	733.674	0.926063
cell file 10-2414.0-13	bri	Bri1_20170328_01	cell file 10	13.4519	5.13386	11.2915	10.6619	423.043	332.322	0.928618
cell file 10-1112.0-17	bri	Bri1_20170328_01	cell file 10	17.3936	4.22515	12.3263	12.4488	506.356	421.583	0.926403
cell file 10-546.0-21	bri	Bri1_20170328_01	cell file 10	21.4156	4.64359	12.0428	12.5625	516.187	413.265	0.930742
cell file 10-1557.0-25	bri	Bri1_20170328_01	cell file 10	25.378	4.59153	11.8196	13.6961	497.329	409.674	0.930554
cell file 10-3740.0-34	bri	Bri1_20170328_01	cell file 10	34.6328	4.40658	12.2571	12.7129	658.663	516.362	0.929126
cell file 10-819.0-38	bri	Bri1_20170328_01	cell file 10	38.7657	5.39846	14.4371	15.1199	1013.49	665.098	0.924832
cell file 10-7651.0-43	bri	Bri1_20170328_01	cell file 10	43.054	4.99399	13.6422	15.8669	1050.36	716.119	0.929896
cell file 10-1013.0-47	bri	Bri1_20170328_01	cell file 10	47.8884	5.99374	17.3992	16.1504	1222.4	728.748	0.909641
cell file 10-82.0-53	bri	Bri1_20170328_01	cell file 10	53.3039	5.95518	18.2823	16.3566	1288.14	748.783	0.910922
cell file 10-2279.0-59	bri	Bri1_20170328_01	cell file 10	59.1414	6.7134	17.6816	16.199	1418.43	771.981	0.876832
cell file 10-5156.0-64	bri	Bri1_20170328_01	cell file 10	64.3351	4.45821	15.4547	15.2796	1021.45	711.415	0.92965
cell file 10-5676.0-68	bri	Bri1_20170328_01	cell file 10	68.0633	4.23203	16.7324	14.4933	763.639	652.624	0.926533
cell file 10-6783.0-71	bri	Bri1_20170328_01	cell file 10	71.8124	5.49646	14.0365	26.7091	1901.93	1208.44	0.922978
cell file 10-2584.0-75	bri	Bri1_20170328_01	cell file 10	75.6861	6.32809	18.4494	15.1388	1425.93	787.295	0.896611
cell file 10-6085.0-96	bri	Bri1_20170328_01	cell file 10	96.0483	6.80538	17.8877	19.2407	1869.34	957.24	0.871262
cell file 10-6940.0-101	bri	Bri1_20170328_01	cell file 10	101.91	6.2923	17.8806	21.6714	1960.86	1005.1	0.898179
cell file 13-4255.0-21	bri	Bri1_20170328_01	cell file 13	21.2743	3.8861	11.2983	13.1767	405.633	385.728	0.916597
cell file 13-3150.0-24	bri	Bri1_20170328_01	cell file 13	24.0413	3.06406	11.8039	14.3611	402.006	387.918	0.833804
cell file 13-53.0-27	bri	Bri1_20170328_01	cell file 13	27.9519	5.64365	12.7371	16.2588	638.917	450.972	0.919727
cell file 13-4532.0-37	bri	Bri1_20170328_01	cell file 13	37.2827	3.28367	16.6446	15.1972	576.126	523.998	0.870126
cell file 13-5715.0-48	bri	Bri1_20170328_01	cell file 13	48.4993	7.62847	15.1348	15.8229	1404.55	738.662	0.803996
cell file 13-6288.0-54	bri	Bri1_20170328_01	cell file 13	54.0509	6.09847	16.7932	15.596	1179.72	701.394	0.905937
cell file 13-6931.0-59	bri	Bri1_20170328_01	cell file 13	59.4769	5.50129	13.9043	16.7461	1135.61	729.45	0.92288
cell file 13-1372.0-63	bri	Bri1_20170328_01	cell file 13	63.2459	4.38498	12.9077	16.7654	897.965	644.802	0.928875
cell file 13-6773.0-67	bri	Bri1_20170328_01	cell file 13	67.457	4.20379	15.284	16.2952	898.529	659.124	0.925983
cell file 13-1200.0-70	bri	Bri1_20170328_01	cell file 13	70.5961	3.35037	12.0888	14.7023	648.955	580.639	0.878331
cell file 13-6.0-82	bri	Bri1_20170328_01	cell file 13	82.4325	7.29539	15.9367	15.9555	1436.96	750.766	0.83527
cell file 13-7378.0-88	bri	Bri1_20170328_01	cell file 13	88.0484	4.80007	16.4942	17.1795	984.676	690.874	0.9308
cell file 13-4603.0-92	bri	Bri1_20170328_01	cell file 13	92.1916	4.73375	17.289	19.0559	1291.45	813.956	0.930866
cell file 16-2145.0-14	bri	Bri1_20170328_01	cell file 16	14.1071	6.22005	12.5098	8.54341	504.284	375.681	0.901212
cell file 16-4794.0-19	bri	Bri1_20170328_01	cell file 16	19.071	4.66858	12.6815	10.5312	510.823	399.008	0.930802
cell file 16-2051.0-22	bri	Bri1_20170328_01	cell file 16	22.9792	3.76839	12.2683	9.93014	400.599	378.107	0.911228
cell file 16-5162.0-31	bri	Bri1_20170328_01	cell file 16	31.2255	5.16096	14.3291	11.4865	674.246	481.321	0.928313
cell file 16-329.0-35	bri	Bri1_20170328_01	cell file 16	35.3102	3.7645	13.7194	11.7524	542.082	464.342	0.911028
cell file 16-1350.0-39	bri	Bri1_20170328_01	cell file 16	39.1362	4.3691	14.1173	12.8197	653.14	514.741	0.928679
cell file 16-4636.0-43	bri	Bri1_20170328_01	cell file 16	43.5329	5.32679	14.6926	14.4085	953.68	632.571	0.926033
cell file 16-2875.0-49	bri	Bri1_20170328_01	cell file 16	49.0589	5.84954	17.092	13.9078	1038.11	644.769	0.914211
cell file 16-1995.0-53	bri	Bri1_20170328_01	cell file 16	53.4397	4.54911	17.4968	13.1805	829.027	592.811	0.930334
cell file 16-723.0-57	bri	Bri1_20170328_01	cell file 16	57.6584	4.73559	17.8393	12.9636	877.619	603.787	0.930866
cell file 16-1327.0-61	bri	Bri1_20170328_01	cell file 16	61.8321	4.38276	17.2522	13.5122	822.944	604.103	0.928848
cell file 16-6540.0-66	bri	Bri1_20170328_01	cell file 16	66.1475	4.68124	17.9418	13.3773	888.498	642.515	0.930824
cell file 16-5542.0-70	bri	Bri1_20170328_01	cell file 16	70.3503	4.39286	17.9651	16.4118	1079.32	737.514	0.928969
cell file 16-8035.0-75	bri	Bri1_20170328_01	cell file 16	75.7482	7.43729	18.1475	17.2928	1707.71	880.416	0.822668
cell file 16-2449.0-81	bri	Bri1_20170328_01	cell file 16	81.5911	5.06206	16.6311	19.1176	1144.89	733.719	0.929338
cell file 16-3900.0-85	bri	Bri1_20170328_01	cell file 16	85.8352	5.11281	17.1254	20.8741	1258.58	803.969	0.928843
cell file 16-8090.0-90	bri	Bri1_20170328_01	cell file 16	90.6638	5.18448	17.9954	18.4381	1172.64	756.262	0.928032
cell file 16-4575.0-95	bri	Bri1_20170328_01	cell file 16	95.5172	5.96308	18.5849	19.3466	1492.9	845.621	0.910663
cell file 19-3909.0-1	bri	Bri1_20170328_01	cell file 19	1.8201	7.61651	8.8549	6.28027	323.929	266.321	0.805223
cell file 19-4492.0-7	bri	Bri1_20170328_01	cell file 19	7.3094	6.04527	13.7178	8.35951	565.071	404.781	0.90786
cell file 19-3504.0-26	bri	Bri1_20170328_01	cell file 19	26.5162	4.63361	16.1323	11.6702	712.351	528.442	0.930713
cell file 19-1067.0-29	bri	Bri1_20170328_01	cell file 19	29.9379	3.86777	14.6281	11.4545	582.91	520.1	0.915841
cell file 19-6188.0-43	bri	Bri1_20170328_01	cell file 19	43.8166	5.30982	17.8907	12.7496	933.047	607.81	0.926298
cell file 19-429.0-47	bri	Bri1_20170328_01	cell file 19	47.7203	6.64571	20.8044	11.805	1228.31	773.363	0.880712
cell file 19-5692.0-54	bri	Bri1_20170328_01	cell file 19	54.1479	6.24722	19.5257	15.0521	1524.33	848.765	0.900092
cell file 19-3982.0-59	bri	Bri1_20170328_01	cell file 19	59.7379	6.06435	23.3413	14.4079	1410.09	832.196	0.90718
cell file 19-5446.0-64	bri	Bri1_20170328_01	cell file 19	64.3018	3.96266	20.3501	13.5676	915.675	703.435	0.91947
cell file 19-2258.0-67	bri	Bri1_20170328_01	cell file 19	67.7618	3.90393	21.49	14.1633	923.895	727.146	0.917307
cell file 19-2006.0-72	bri	Bri1_20170328_01	cell file 19	72.3407	5.45576	23.8259	14.581	1548.4	923.314	0.923778
cell file 19-2390.0-76	bri	Bri1_20170328_01	cell file 19	76.8015	3.96681	22.4706	13.491	1042.43	760.996	0.919613
cell file 22-6435.0-3	bri	Bri1_20170328_01	cell file 22	3.01398	7.45568	8.09595	8.27139	334.325	267.431	0.820958
cell file 22-6449.0-8	bri	Bri1_20170328_01	cell file 22	8.20832	4.97216	8.03817	10.1154	317.355	272.447	0.930049
cell file 22-4862.0-12	bri	Bri1_20170328_01	cell file 22	12.994	6.47979	11.6706	9.15989	584.931	419.891	0.889477
cell file 22-5544.0-18	bri	Bri1_20170328_01	cell file 22	18.7947	5.81218	14.7058	11.3835	816.7	549.022	0.915298
cell file 22-7110.0-36	bri	Bri1_20170328_01	cell file 22	36.0847	5.23974	13.8207	12.1993	778.706	559.845	0.927317
cell file 22-5126.0-47	bri	Bri1_20170328_01	cell file 22	47.1136	3.37417	12.2869	13.1885	698.711	621.458	0.881007
cell file 22-7479.0-50	bri	Bri1_20170328_01	cell file 22	50.1375	3.31022	7.69337	11.828	552.836	581.08	0.873523
cell file 22-139.0-54	bri	Bri1_20170328_01	cell file 22	54.3624	6.32414	12.6212	13.9391	1171.73	739.191	0.896786
cell file 22-4252.0-59	bri	Bri1_20170328_01	cell file 22	59.5903	4.81676	7.8981	12.2695	861.104	665.347	0.930764
cell file 22-4171.0-63	bri	Bri1_20170328_01	cell file 22	63.382	4.2685	7.43285	15.7984	726.729	678.549	0.927187
cell file 22-652.0-66	bri	Bri1_20170328_01	cell file 22	66.6908	3.5034	17.8463	15.9402	842.039	681.109	0.893541
cell file 22-1311.0-72	bri	Bri1_20170328_01	cell file 22	72.106	6.72198	20.7487	14.8762	1586.03	854.029	0.876327
cell file 22-5073.0-78	bri	Bri1_20170328_01	cell file 22	78.6492	5.94681	21.717	14.4696	1485.27	840.143	0.911194
cell file 22-2750.0-84	bri	Bri1_20170328_01	cell file 22	84.3804	5.73385	19.5528	13.7324	1271.18	767.353	0.917452
cell file 22-925.0-89	bri	Bri1_20170328_01	cell file 22	89.5381	4.30654	13.5502	14.346	818.085	667.417	0.927803
cell file 22-712.0-93	bri	Bri1_20170328_01	cell file 22	93.6202	3.9167	13.8113	16.0905	969.841	741.688	0.917799
cell file 22-6125.0-106	bri	Bri1_20170328_01	cell file 22	106.129	4.42903	17.8496	15.1525	1022.34	727.513	0.929366
cell file 22-7894.0-110	bri	Bri1_20170328_01	cell file 22	110.818	4.73902	18.4981	15.6915	1051.47	724.948	0.930865
cell file 08-3555.0-6	bri	Bri1_20170802_07	cell file 08	6.80609	5.08777	10.753	7.40738	290.316	265.655	0.929095
cell file 08-2926.0-19	bri	Bri1_20170802_07	cell file 08	19.5395	4.44158	10.1579	10.9795	324.148	291.496	0.929492
cell file 08-237.0-23	bri	Bri1_20170802_07	cell file 08	23.6036	4.9285	9.98777	11.0662	381.122	305.203	0.930316
cell file 08-2925.0-42	bri	Bri1_20170802_07	cell file 08	42.0224	6.12907	14.876	14.2605	909.233	556.731	0.904792
cell file 08-3140.0-48	bri	Bri1_20170802_07	cell file 08	48.4999	7.08479	17.0368	14.7752	1143.32	629.293	0.852108
cell file 08-3883.0-54	bri	Bri1_20170802_07	cell file 08	54.0533	5.02859	13.9099	16.0463	793.007	546.722	0.929627
cell file 08-2401.0-58	bri	Bri1_20170802_07	cell file 08	58.8177	5.03973	15.3706	16.5231	970.718	634.011	0.929534
cell file 08-3144.0-64	bri	Bri1_20170802_07	cell file 08	64.313	5.91133	14.7478	15.5473	1036.73	631.059	0.912326
cell file 08-3462.0-69	bri	Bri1_20170802_07	cell file 08	69.8051	6.0063	15.7921	15.3102	1112.57	658.715	0.909214
cell file 08-3330.0-88	bri	Bri1_20170802_07	cell file 08	88.2419	7.04933	18.3364	12.796	1132.63	698.386	0.854734
cell file 08-1161.0-93	bri	Bri1_20170802_07	cell file 08	93.7805	5.44276	19.8147	17.2443	1370.54	796.662	0.924024
cell file 10-1853.0-2	bri	Bri1_20170802_07	cell file 10	2.17406	6.15903	6.94224	10.5282	330.867	287.174	0.903642
cell file 10-312.0-7	bri	Bri1_20170802_07	cell file 10	7.07242	5.70365	6.38526	13.0995	336.099	302.412	0.918238
cell file 10-796.0-12	bri	Bri1_20170802_07	cell file 10	12.7088	7.15337	7.36725	7.74456	296.659	246.44	0.846862
cell file 10-739.0-15	bri	Bri1_20170802_07	cell file 10	15.0598	4.45183	9.38697	8.48602	251.695	248.382	0.929591
cell file 10-2200.0-19	bri	Bri1_20170802_07	cell file 10	19.5492	6.38506	11.2658	13.6575	747.946	493.134	0.894027
cell file 10-3566.0-36	bri	Bri1_20170802_07	cell file 10	36.3446	4.23668	15.6366	14.3907	699.774	548.364	0.92662
cell file 10-3833.0-40	bri	Bri1_20170802_07	cell file 10	40.1023	4.02314	15.7155	14.4308	700.179	546.256	0.92144
cell file 10-31.0-48	bri	Bri1_20170802_07	cell file 10	48.7367	3.73983	14.8153	14.5941	667.486	547.776	0.909727
cell file 10-2614.0-54	bri	Bri1_20170802_07	cell file 10	54.1577	7.13751	15.488	16.4713	1468.75	773.987	0.848095
cell file 10-2182.0-63	bri	Bri1_20170802_07	cell file 10	63.8285	4.05407	16.5982	15.9004	862.284	644.726	0.922354
cell file 10-3894.0-68	bri	Bri1_20170802_07	cell file 10	68.2807	4.78226	16.8324	15.4512	1058.39	705.661	0.93083
cell file 10-1594.0-72	bri	Bri1_20170802_07	cell file 10	72.6979	5.09114	16.3562	17.0104	992.816	657.641	0.929062
cell file 10-3174.0-102	bri	Bri1_20170802_07	cell file 10	102.065	7.18096	17.9495	18.3972	1762.41	884.846	0.844688
cell file 11-1818.0-11	bri	Bri1_20170802_07	cell file 11	11.0347	4.14332	10.6364	8.91879	305.314	290.726	0.924667
cell file 11-3945.0-14	bri	Bri1_20170802_07	cell file 11	14.2049	3.13655	12.6273	9.44823	318.911	310.682	0.84763
cell file 11-1415.0-18	bri	Bri1_20170802_07	cell file 11	18.076	4.45599	13.6115	11.0082	435.708	365.371	0.92963
cell file 11-423.0-21	bri	Bri1_20170802_07	cell file 11	21.3484	3.98784	12.3227	9.13678	367.438	346.129	0.920321
cell file 11-3930.0-34	bri	Bri1_20170802_07	cell file 11	34.5513	7.44123	13.1362	11.9383	866.294	516.062	0.822303
cell file 11-2094.0-40	bri	Bri1_20170802_07	cell file 11	40.647	4.39201	15.3268	11.8631	1122.76	859.208	0.928959
cell file 11-2608.0-44	bri	Bri1_20170802_07	cell file 11	44.5498	3.87639	16.1091	13.3274	633.72	506.957	0.9162
cell file 11-3042.0-49	bri	Bri1_20170802_07	cell file 11	49.6914	7.1602	16.0934	13.7612	1254.16	674.481	0.846327
cell file 11-560.0-71	bri	Bri1_20170802_07	cell file 11	71.9638	6.08186	16.3435	13.7647	1017.26	613.805	0.906547
cell file 11-1171.0-77	bri	Bri1_20170802_07	cell file 11	77.1151	5.19183	15.5229	13.7173	920.543	605.621	0.927941
cell file 15-3336.0-3	bri	Bri1_20170802_07	cell file 15	3.69856	4.24478	7.71324	10.0884	223.424	219.982	0.926769
cell file 15-705.0-11	bri	Bri1_20170802_07	cell file 15	11.457	5.8695	12.5499	12.994	663.576	460.402	0.913614
cell file 15-3703.0-22	bri	Bri1_20170802_07	cell file 15	22.9177	6.72093	13.6179	8.73751	531.377	383.672	0.876389
cell file 15-28.0-47	bri	Bri1_20170802_07	cell file 15	47.6051	6.21367	14.0983	11.6432	657.611	438.753	0.901472
cell file 15-3885.0-57	bri	Bri1_20170802_07	cell file 15	57.3728	4.3437	14.7149	14.6114	676.693	508.591	0.928344
cell file 15-3145.0-61	bri	Bri1_20170802_07	cell file 15	61.3336	4.44436	15.024	13.7382	700.813	525.104	0.92952
cell file 15-3358.0-65	bri	Bri1_20170802_07	cell file 15	65.4379	4.52119	14.6984	14.0489	603.168	462.843	0.930155
cell file 15-1314.0-69	bri	Bri1_20170802_07	cell file 15	69.638	4.54134	15.0034	14.6213	712.37	508.272	0.930287
cell file 15-3617.0-74	bri	Bri1_20170802_07	cell file 15	74.1236	5.19177	18.1467	12.4613	1219.19	807.662	0.927942
cell file 15-3899.0-79	bri	Bri1_20170802_07	cell file 15	79.6445	5.86665	13.2242	15.9894	897.392	566.11	0.913699
cell file 15-2884.0-85	bri	Bri1_20170802_07	cell file 15	85.0461	6.88193	15.4117	12.7926	1112.82	633.801	0.866357
cell file 15-2201.0-90	bri	Bri1_20170802_07	cell file 15	90.8286	6.73468	17.0319	15.1528	1296.43	712.821	0.875574
cell file 16-2763.0-17	bri	Bri1_20170802_07	cell file 16	17.6389	3.37724	10.7464	10.3937	300.98	303.679	0.881343
cell file 16-2796.0-22	bri	Bri1_20170802_07	cell file 16	22.1275	6.35793	11.244	11.8947	629.705	420.629	0.895271
cell file 16-2475.0-31	bri	Bri1_20170802_07	cell file 16	31.6127	5.01094	12.8765	13.791	678.796	482.355	0.929768
cell file 16-2971.0-36	bri	Bri1_20170802_07	cell file 16	36.9072	5.88983	13.2975	12.5061	769.651	499.66	0.912994
cell file 16-2061.0-42	bri	Bri1_20170802_07	cell file 16	42.1851	6.52962	12.4101	11.4515	670.112	436.205	0.886953
cell file 16-2547.0-55	bri	Bri1_20170802_07	cell file 16	55.0138	4.32884	15.3399	16.092	803.674	597.626	0.928135
cell file 16-2214.0-58	bri	Bri1_20170802_07	cell file 16	58.6223	3.96427	16.406	16.0125	704.143	567.712	0.919526
cell file 16-1693.0-62	bri	Bri1_20170802_07	cell file 16	62.642	5.1051	17.3359	17.3081	1064.39	686.755	0.928923
cell file 02-6545.0-1	bri	Bri1_20170817	cell file 02	1.13493	6.55238	6.85317	12.655	417.674	336.25	0.88577
cell file 02-5111.0-20	bri	Bri1_20170817	cell file 02	20.2525	3.88816	11.8949	11.572	452.128	392.34	0.91668
cell file 02-6102.0-24	bri	Bri1_20170817	cell file 02	24.1845	4.20971	11.9319	9.56192	425.061	369.27	0.926101
cell file 02-5880.0-29	bri	Bri1_20170817	cell file 02	29.7354	6.90751	14.6664	16.7106	1266.12	712.093	0.864661
cell file 02-191.0-35	bri	Bri1_20170817	cell file 02	35.7991	6.3354	15.6227	19.1393	1491	823.506	0.896286
cell file 02-2646.0-42	bri	Bri1_20170817	cell file 02	42.3288	6.25754	17.312	17.6664	1586.23	853.261	0.89966
cell file 02-4849.0-59	bri	Bri1_20170817	cell file 02	59.7016	4.35421	14.6683	19.1769	1180.75	816.716	0.928486
cell file 02-1008.0-65	bri	Bri1_20170817	cell file 02	65.2074	6.12501	18.098	21.2471	1848.93	981.9	0.904946
cell file 02-5168.0-71	bri	Bri1_20170817	cell file 02	71.6881	6.45971	16.9893	20.5478	1715.81	919.34	0.890468
cell file 02-3438.0-76	bri	Bri1_20170817	cell file 02	76.4512	5.59553	18.6962	17.1387	1408.61	869.46	0.920852
cell file 02-43.0-82	bri	Bri1_20170817	cell file 02	82.1054	5.43186	19.9512	23.7922	1839.17	1032.43	0.924228
cell file 02-5537.0-98	bri	Bri1_20170817	cell file 02	98.0984	7.53432	19.625	21.5875	2259.22	1110.8	0.81344
cell file 04-626.0-29	bri	Bri1_20170817	cell file 04	29.8459	6.00327	15.3043	11.4885	631.939	459.813	0.909317
cell file 05-1353.0-12	bri	Bri1_20170817	cell file 05	12.7657	4.55164	15.1443	10.2746	521.042	409.336	0.930348
cell file 05-4928.0-16	bri	Bri1_20170817	cell file 05	16.79	4.70977	18.1276	10.7298	661.708	543.022	0.930857
cell file 05-4071.0-21	bri	Bri1_20170817	cell file 05	21.0963	3.93304	14.4275	11.5632	564.261	491.618	0.918411
cell file 05-2252.0-24	bri	Bri1_20170817	cell file 05	24.939	4.00693	15.3011	12.2021	621.498	517.012	0.920936
cell file 05-140.0-38	bri	Bri1_20170817	cell file 05	38.6119	7.01672	23.0686	13.3871	1568.41	861.668	0.857097
cell file 05-3951.0-45	bri	Bri1_20170817	cell file 05	45.2358	6.27495	21.0116	13.8075	1615	918.891	0.898923
cell file 05-4006.0-51	bri	Bri1_20170817	cell file 05	51.2053	6.07197	22.2013	14.2689	1456.46	848.492	0.906906
cell file 05-2949.0-57	bri	Bri1_20170817	cell file 05	57.5784	6.20056	19.3198	14.2881	1564.19	902.851	0.902001
cell file 05-1886.0-64	bri	Bri1_20170817	cell file 05	64.0884	6.64461	21.5498	12.8835	1384.66	793.213	0.880774
cell file 05-6629.0-77	bri	Bri1_20170817	cell file 05	77.4088	5.37067	21.7824	14.6077	1224.39	776.985	0.925313
cell file 05-5640.0-82	bri	Bri1_20170817	cell file 05	82.437	5.05394	24.5353	18.1829	1626.54	999.004	0.929411
cell file 07-5311.0-6	bri	Bri1_20170817	cell file 07	6.99852	6.32348	11.14	9.85103	494.89	368.176	0.896816
cell file 07-6292.0-21	bri	Bri1_20170817	cell file 07	21.7965	6.09825	18.5059	12.8922	970.406	620.37	0.905945
cell file 07-1110.0-27	bri	Bri1_20170817	cell file 07	27.5602	6.65671	14.9901	11.8164	935.326	563.194	0.880094
cell file 07-4997.0-33	bri	Bri1_20170817	cell file 07	33.7742	5.73605	18.9268	13.8031	1149.14	708.453	0.917394
cell file 07-2101.0-39	bri	Bri1_20170817	cell file 07	39.2536	5.81868	18.709	14.0909	1262.43	734.549	0.915111
cell file 07-5834.0-45	bri	Bri1_20170817	cell file 07	45.1559	6.10777	17.9297	15.0611	1321.91	746.278	0.905592
cell file 07-5905.0-50	bri	Bri1_20170817	cell file 07	50.479	4.90854	16.2089	15.6388	1012.41	682.463	0.930422
cell file 07-5035.0-55	bri	Bri1_20170817	cell file 07	55.3696	6.24424	19.9508	16.0804	1471.27	821.616	0.900216
cell file 07-444.0-60	bri	Bri1_20170817	cell file 07	60.6704	5.36401	18.1881	15.8894	1206.58	743.721	0.925425
cell file 07-2249.0-66	bri	Bri1_20170817	cell file 07	66.3235	6.64506	19.5735	16.3694	1540.61	815.092	0.880749
cell file 07-5800.0-72	bri	Bri1_20170817	cell file 07	72.9581	7.58797	19.5272	18.2094	1927.23	936.734	0.808118
cell file 07-6291.0-80	bri	Bri1_20170817	cell file 07	80.0811	7.20542	21.7903	17.9162	1947.7	955.783	0.842729
cell file 07-4110.0-86	bri	Bri1_20170817	cell file 07	86.57	7.19447	20.9418	17.731	2071.03	1017.41	0.843609
cell file 09-3722.0-1	bri	Bri1_20170817	cell file 09	1.13493	6.83527	6.25441	9.23852	212.216	205.621	0.869376
cell file 09-5097.0-6	bri	Bri1_20170817	cell file 09	6.14826	6.18796	8.33059	11.0526	375.356	305.271	0.902505
cell file 09-4915.0-11	bri	Bri1_20170817	cell file 09	11.2467	6.3987	7.84283	11.4141	392.46	309.35	0.893391
cell file 09-345.0-16	bri	Bri1_20170817	cell file 09	16.9418	5.03858	10.9376	13.1421	470.345	381.028	0.929544
cell file 09-1929.0-20	bri	Bri1_20170817	cell file 09	20.8788	3.92571	10.3277	16.2548	479.037	407.022	0.918139
cell file 09-2190.0-24	bri	Bri1_20170817	cell file 09	24.8572	4.60863	10.8248	15.7296	515.831	413.986	0.930625
cell file 09-3099.0-28	bri	Bri1_20170817	cell file 09	28.76	5.1068	10.866	16.7055	643.722	467.908	0.928905
cell file 09-2592.0-33	bri	Bri1_20170817	cell file 09	33.8622	5.54864	10.5038	8.30624	389.564	317.17	0.92189
cell file 09-4141.0-34	bri	Bri1_20170817	cell file 09	34.491	7.15634	13.2816	13.274	969.156	584.586	0.84663
cell file 09-2207.0-38	bri	Bri1_20170817	cell file 09	38.0907	4.69206	10.8818	9.4277	377.757	314.192	0.93084
cell file 09-480.0-60	bri	Bri1_20170817	cell file 09	60.1513	6.82783	16.2335	17.291	1636.39	854.258	0.869849
cell file 09-4517.0-66	bri	Bri1_20170817	cell file 09	66.3117	6.9009	16.5121	16.7276	1428.42	767.95	0.865102
cell file 09-1056.0-78	bri	Bri1_20170817	cell file 09	78.9571	7.27568	16.8137	18.2434	1626.54	846.931	0.836939
cell file 09-621.0-85	bri	Bri1_20170817	cell file 09	85.1438	7.19114	17.6235	20.9283	1989.74	975.116	0.843876
cell file 12-1737.0-4	bri	Bri1_20170817	cell file 12	4.16102	6.94202	6.66984	8.9884	283.905	251.994	0.862329
cell file 12-4168.0-8	bri	Bri1_20170817	cell file 12	8.74738	5.23994	7.13376	8.10009	253.772	231.785	0.927314
cell file 12-4334.0-13	bri	Bri1_20170817	cell file 12	13.8619	4.85076	11.6622	12.3481	537.298	425.303	0.930664
cell file 12-6281.0-17	bri	Bri1_20170817	cell file 12	17.2777	3.90549	11.0654	12.395	474.888	408.375	0.917367
cell file 12-6346.0-21	bri	Bri1_20170817	cell file 12	21.5889	5.14291	12.0301	13.608	684.401	483.912	0.928518
cell file 12-432.0-25	bri	Bri1_20170817	cell file 12	25.6646	4.89786	11.7844	13.7007	679.938	482.084	0.930473
cell file 12-4823.0-46	bri	Bri1_20170817	cell file 12	46.2663	6.99614	14.8303	20.1468	1477.03	797.708	0.858564
cell file 12-3920.0-51	bri	Bri1_20170817	cell file 12	51.332	6.26953	16.4451	20.1165	1500.18	831.406	0.899153
cell file 12-3575.0-57	bri	Bri1_20170817	cell file 12	57.3866	6.98456	15.1139	21.191	1613.63	876.416	0.85938
cell file 12-4505.0-62	bri	Bri1_20170817	cell file 12	62.0859	6.17998	10.716	21.3927	1271.94	800.855	0.902821
cell file 14-6128.0-1	bri	Bri1_20170817	cell file 14	1.13493	6.70982	8.51766	10.0348	433.185	336.255	0.877042
cell file 14-1883.0-6	bri	Bri1_20170817	cell file 14	6.19186	5.56499	11.6949	11.6873	603.028	432.73	0.921534
cell file 14-3132.0-11	bri	Bri1_20170817	cell file 14	11.1086	6.25172	12.5798	13.2585	861.147	551.646	0.899904
cell file 14-6514.0-17	bri	Bri1_20170817	cell file 14	17.1339	6.94156	13.0415	13.495	953.496	565.079	0.86236
cell file 14-4802.0-22	bri	Bri1_20170817	cell file 14	22.2285	4.67145	12.7802	13.3669	648.619	480.956	0.930807
cell file 14-5956.0-25	bri	Bri1_20170817	cell file 14	25.9633	4.29539	13.2875	12.1027	528.864	437.56	0.92763
cell file 14-402.0-30	bri	Bri1_20170817	cell file 14	30.9007	5.95348	14.6551	15.5614	1124.74	673.485	0.910977
cell file 14-193.0-35	bri	Bri1_20170817	cell file 14	35.5331	5.61872	15.787	17.0034	1148.77	718.899	0.920317
cell file 14-1902.0-41	bri	Bri1_20170817	cell file 14	41.1635	6.79618	16.673	15.7482	1396.73	755.521	0.871835
cell file 14-4694.0-47	bri	Bri1_20170817	cell file 14	47.0537	6.59708	14.8316	17.5105	1379.45	773.266	0.883389
cell file 14-2575.0-53	bri	Bri1_20170817	cell file 14	53.5324	7.61147	17.2997	19.6544	1956.7	967.311	0.805737
cell file 14-6553.0-67	bri	Bri1_20170817	cell file 14	67.1225	7.3036	17.9238	19.5784	1869.58	926.832	0.834569
cell file 14-1400.0-72	bri	Bri1_20170817	cell file 14	72.8382	6.74964	17.2386	20.9923	1723.14	892.648	0.874679
cell file 14-4162.0-79	bri	Bri1_20170817	cell file 14	79.0506	6.67613	17.3196	18.8038	1619.47	842.792	0.878991
cell file 14-4018.0-85	bri	Bri1_20170817	cell file 14	85.0526	7.3611	14.7475	19.2567	1660.61	842.311	0.829564
cell file 18-2235.0-1	bri	Bri1_20170817	cell file 18	1.13493	6.68213	10.1809	11.2315	461.816	351.806	0.878647
cell file 18-2081.0-4	bri	Bri1_20170817	cell file 18	4.02852	5.67033	10.7852	12.4848	537.395	396.161	0.919077
cell file 18-505.0-9	bri	Bri1_20170817	cell file 18	9.59347	6.27268	10.9127	11.3889	543.653	393.083	0.899019
cell file 18-3166.0-14	bri	Bri1_20170817	cell file 18	14.2642	4.76279	10.3494	11.5433	470.518	377.538	0.930853
cell file 18-896.0-19	bri	Bri1_20170817	cell file 18	19.6271	7.25918	17.1827	14.271	1160.58	659.891	0.838321
cell file 18-5846.0-25	bri	Bri1_20170817	cell file 18	25.1106	4.29402	11.4872	15.4674	747.155	573.308	0.927608
cell file 18-4362.0-28	bri	Bri1_20170817	cell file 18	28.8422	4.43416	9.25379	15.016	652.255	520.713	0.929419
cell file 18-2989.0-47	bri	Bri1_20170817	cell file 18	47.833	6.14348	15.0337	17.4155	1112.74	689.567	0.904243
cell file 18-917.0-52	bri	Bri1_20170817	cell file 18	52.3702	5.13612	8.95505	16.4999	1038.74	720.542	0.928594
cell file 18-4423.0-56	bri	Bri1_20170817	cell file 18	56.4603	5.88885	10.2214	18.2242	1573.77	928.075	0.913024
cell file 18-5756.0-61	bri	Bri1_20170817	cell file 18	61.3993	5.55276	13.8891	18.1275	1401.62	867.444	0.921801
cell file 18-2011.0-67	bri	Bri1_20170817	cell file 18	67.3599	6.66064	16.7316	18.0785	1722.23	917.117	0.879872
cell file 18-1874.0-73	bri	Bri1_20170817	cell file 18	73.4736	7.0533	17.8841	19.0522	2071.1	1017.86	0.854443
cell file 18-1254.0-80	bri	Bri1_20170817	cell file 18	80.5532	7.12912	19.8449	21.5783	2305.28	1103.2	0.848743
cell file 18-3428.0-87	bri	Bri1_20170817	cell file 18	87.0049	6.82538	18.2319	20.5976	1938.01	1043.06	0.870005
cell file 20-1189.0-5	bri	Bri1_20170817	cell file 20	5.77718	5.20402	7.74355	11.5304	343.776	307.145	0.927788
cell file 20-1312.0-11	bri	Bri1_20170817	cell file 20	11.4169	7.40202	11.3719	12.5503	803.787	488.673	0.825898
cell file 20-4639.0-23	bri	Bri1_20170817	cell file 20	23.7434	5.19426	14.7386	15.1403	833.933	578.537	0.927911
cell file 20-5463.0-27	bri	Bri1_20170817	cell file 20	27.8385	4.49866	13.7697	14.6927	718.079	532.239	0.929991
cell file 20-3026.0-32	bri	Bri1_20170817	cell file 20	32.7906	4.71284	13.0588	15.1779	776.911	559.03	0.930859
cell file 20-4646.0-37	bri	Bri1_20170817	cell file 20	37.2046	6.48389	9.75358	13.4533	712.305	505.179	0.889272
cell file 20-5968.0-41	bri	Bri1_20170817	cell file 20	41.8267	5.41776	9.53917	15.5629	577.045	448.243	0.924486
cell file 20-3447.0-46	bri	Bri1_20170817	cell file 20	46.8737	6.64135	10.3573	16.1018	608.88	433.485	0.880956
cell file 20-2265.0-68	bri	Bri1_20170817	cell file 20	68.2933	7.0243	16.4381	19.9907	1904.75	978.425	0.856553
cell file 20-1243.0-74	bri	Bri1_20170817	cell file 20	74.7408	6.66087	17.1376	19.4527	1776.94	922.921	0.879859
cell file 20-2665.0-81	bri	Bri1_20170817	cell file 20	81.6625	6.44095	18.8884	22.4079	1787.94	943.668	0.891381
cell file 20-5938.0-87	bri	Bri1_20170817	cell file 20	87.9251	6.28597	19.044	21.1191	1950.5	1004.76	0.898451
cell file 22-31.0-13	bri	Bri1_20170817	cell file 22	13.9728	7.21466	17.6142	9.52547	1363.84	849.824	0.841982
cell file 22-2811.0-33	bri	Bri1_20170817	cell file 22	33.9001	7.4715	13.2635	12.0791	933.388	557.309	0.819472
cell file 22-2610.0-45	bri	Bri1_20170817	cell file 22	45.1807	5.84185	18.6747	18.6613	1424.47	825.156	0.914438
cell file 22-4963.0-50	bri	Bri1_20170817	cell file 22	50.7075	5.92171	18.1413	18.4408	1472.63	826.65	0.911998
cell file 22-3599.0-56	bri	Bri1_20170817	cell file 22	56.3568	6.2969	19.1331	20.7905	1825.16	961.982	0.89798
cell file 22-573.0-63	bri	Bri1_20170817	cell file 22	63.2991	7.3882	19.515	19.9845	2092.54	1014.21	0.827146
cell file 22-5582.0-69	bri	Bri1_20170817	cell file 22	69.2689	6.81297	19.1977	19.1103	2000.52	1001.77	0.870787
cell file 01 â€“ H-1136.0-5	col	Col_20161116	cell file 01 â€“ H	5.06846	5.39096	9.8025	6.94435	229.218	219.499	0.916272
cell file 01 â€“ H-1721.0-16	col	Col_20161116	cell file 01 â€“ H	16.5234	6.39867	11.2329	9.98854	437.503	336.677	0.862755
cell file 01 â€“ H-780.0-42	col	Col_20161116	cell file 01 â€“ H	42.2284	4.20046	12.6416	12.3677	443.957	375.689	0.916412
cell file 01 â€“ H-47.0-46	col	Col_20161116	cell file 01 â€“ H	46.0575	3.83395	11.9024	14.8992	451.547	390.381	0.896285
cell file 01 â€“ H-1829.0-49	col	Col_20161116	cell file 01 â€“ H	49.8466	3.73631	12.4173	13.4512	438.853	386.207	0.887576
cell file 01 â€“ H-708.0-53	col	Col_20161116	cell file 01 â€“ H	53.621	5.30068	6.65335	14.2165	461.841	389.058	0.918564
cell file 01 â€“ H-1559.0-65	col	Col_20161116	cell file 01 â€“ H	65.7899	6.92565	12.6506	15.3281	901.89	533.798	0.806949
cell file 08 â€“ H-224.0-0	col	Col_20161116	cell file 08 â€“ H	0.9479	4.97726	8.37331	8.53815	565.157	472.083	0.923947
cell file 08 â€“ H-1545.0-17	col	Col_20161116	cell file 08 â€“ H	17.7245	4.20367	10.7732	9.55805	306.818	280.304	0.916523
cell file 08 â€“ H-1513.0-21	col	Col_20161116	cell file 08 â€“ H	21.6654	4.20883	10.1564	11.2676	361.075	311.373	0.9167
cell file 08 â€“ H-714.0-25	col	Col_20161116	cell file 08 â€“ H	25.945	4.44329	10.6256	11.2129	348.816	304.917	0.922548
cell file 08 â€“ H-1769.0-30	col	Col_20161116	cell file 08 â€“ H	30.0988	4.76069	11.4554	11.8382	390.523	313.362	0.925049
cell file 11 â€“ H-5.0-0	col	Col_20161116	cell file 11 â€“ H	0.514105	4.87115	8.3143	7.41171	174.079	184.022	0.924747
cell file 11 â€“ H-908.0-3	col	Col_20161116	cell file 11 â€“ H	3.47905	6.4272	7.177	9.49409	263.548	249.527	0.860323
cell file 11 â€“ H-64.0-7	col	Col_20161116	cell file 11 â€“ H	7.83681	5.10398	8.82037	8.84942	280.317	265.386	0.922361
cell file 11 â€“ H-1773.0-13	col	Col_20161116	cell file 11 â€“ H	13.2246	6.35964	12.7663	10.2225	516.87	365.406	0.865985
cell file 11 â€“ H-1817.0-18	col	Col_20161116	cell file 11 â€“ H	18.9305	6.0432	12.8895	10.9164	539.216	388.925	0.888283
cell file 11 â€“ H-1087.0-30	col	Col_20161116	cell file 11 â€“ H	30.6562	3.89692	9.90816	11.1247	346.519	325.982	0.901005
cell file 11 â€“ H-144.0-34	col	Col_20161116	cell file 11 â€“ H	34.5091	4.22628	9.4252	10.6997	353.003	316.237	0.917281
cell file 11 â€“ H-1667.0-39	col	Col_20161116	cell file 11 â€“ H	39.3893	5.36508	10.4239	10.5509	485.965	371.404	0.916965
cell file 11 â€“ H-1184.0-44	col	Col_20161116	cell file 11 â€“ H	44.3099	5.224	11.2087	11.3168	479.894	373.315	0.920238
cell file 11 â€“ H-154.0-49	col	Col_20161116	cell file 11 â€“ H	49.4556	4.892	10.7044	10.6262	476.438	366.76	0.924628
cell file 11 â€“ H-885.0-54	col	Col_20161116	cell file 11 â€“ H	54.7967	5.90665	13.8657	11.6752	590.654	410.45	0.895973
cell file 13 â€“ H-384.0-0	col	Col_20161116	cell file 13 â€“ H	0.648595	6.12059	7.77054	6.7627	168.975	173.375	0.883433
cell file 13 â€“ H-1276.0-11	col	Col_20161116	cell file 13 â€“ H	11.9375	5.00089	10.2095	10.6829	388.815	317.135	0.923703
cell file 13 â€“ H-1979.0-17	col	Col_20161116	cell file 13 â€“ H	17.5117	6.65041	10.0938	10.8989	457.792	329.426	0.83908
cell file 13 â€“ H-81.0-31	col	Col_20161116	cell file 13 â€“ H	31.3694	6.89947	11.4204	9.96906	601.623	404.001	0.810309
cell file 13 â€“ H-1414.0-52	col	Col_20161116	cell file 13 â€“ H	52.4204	4.98235	12.1356	9.93642	478.433	372.063	0.923896
cell file 13 â€“ H-292.0-57	col	Col_20161116	cell file 13 â€“ H	57.2548	5.08167	12.3266	10.9573	559.771	409.162	0.922689
cell file 13 â€“ H-63.0-62	col	Col_20161116	cell file 13 â€“ H	62.2117	4.71095	12.6922	9.94157	473.709	372.548	0.925001
cell file 13 â€“ H-873.0-66	col	Col_20161116	cell file 13 â€“ H	66.8904	5.1525	13.4545	11.3113	572.839	422.187	0.921575
cell file 16 â€“ H-1575.0-0	col	Col_20161116	cell file 16 â€“ H	0.514105	5.98806	5.98209	8.28155	208.278	209.425	0.891518
cell file 16 â€“ H-1343.0-2	col	Col_20161116	cell file 16 â€“ H	2.1032	6.13884	6.12254	7.95994	166.697	182.218	0.882235
cell file 16 â€“ H-669.0-27	col	Col_20161116	cell file 16 â€“ H	27.9273	4.51003	11.3771	10.2325	415.975	338.391	0.923532
cell file 16 â€“ H-495.0-32	col	Col_20161116	cell file 16 â€“ H	32.0256	4.0696	11.2194	9.94245	358.189	318.452	0.911053
cell file 16 â€“ H-1214.0-36	col	Col_20161116	cell file 16 â€“ H	36.441	4.65198	10.8703	11.009	421.827	339.558	0.924788
cell file 16 â€“ H-56.0-41	col	Col_20161116	cell file 16 â€“ H	41.0781	5.21878	11.5344	11.6646	543.716	400.862	0.920342
cell file 16 â€“ H-462.0-54	col	Col_20161116	cell file 16 â€“ H	54.169	4.75378	10.5418	12.953	486.231	390.664	0.92505
cell file 16 â€“ H-1070.0-58	col	Col_20161116	cell file 16 â€“ H	58.8642	4.94289	12.3479	12.4377	599.605	433.407	0.924259
cell file 16 â€“ H-1727.0-64	col	Col_20161116	cell file 16 â€“ H	64.2109	5.46039	12.8044	12.1348	628.023	451.785	0.914268
cell file 16 â€“ H-941.0-69	col	Col_20161116	cell file 16 â€“ H	69.3427	5.08954	12.2074	12.6452	598.43	447.713	0.922576
cell file 01-1909.0-25	col	Col_20170328	cell file 01	25.4491	4.53215	10.5788	9.64465	341.137	289.484	0.923801
cell file 01-451.0-29	col	Col_20170328	cell file 01	29.4833	4.25306	11.0938	10.1226	401.591	341.67	0.918122
cell file 01-6465.0-33	col	Col_20170328	cell file 01	33.8313	4.78417	11.3365	11.5734	473.859	370.953	0.925032
cell file 01-3572.0-49	col	Col_20170328	cell file 01	49.5862	4.12045	14.683	11.3223	593.81	472.903	0.913336
cell file 01-4387.0-53	col	Col_20170328	cell file 01	53.8196	4.67975	14.4956	12.1721	654.865	486.917	0.92491
cell file 01-7010.0-59	col	Col_20170328	cell file 01	59.1286	6.11439	14.9773	13.3532	975.643	591.88	0.883836
cell file 01-1402.0-64	col	Col_20170328	cell file 01	64.5519	5.17366	15.318	12.1133	815.675	552.131	0.921202
cell file 01-4102.0-69	col	Col_20170328	cell file 01	69.82	5.74075	15.1533	13.6047	977.393	611.905	0.90393
cell file 01-1397.0-75	col	Col_20170328	cell file 01	75.7181	6.50663	15.0449	13.6062	1120	647.535	0.853223
cell file 01-5925.0-95	col	Col_20170328	cell file 01	95.9712	6.71225	15.448	15.2271	1264.59	693.963	0.83246
cell file 01-345.0-102	col	Col_20170328	cell file 01	102.406	6.72785	16.1866	14.3431	1218.06	682.291	0.830737
cell file 01-5679.0-115	col	Col_20170328	cell file 01	115.757	6.95741	15.6885	14.5628	1224.74	679.011	0.802783
cell file 04-7249.0-10	col	Col_20170328	cell file 04	10.9791	5.89988	8.28077	7.65844	298.389	254.711	0.896326
cell file 04-12.0-30	col	Col_20170328	cell file 04	30.6509	4.40382	12.8481	9.23645	409.064	368.036	0.921835
cell file 04-8201.0-34	col	Col_20170328	cell file 04	34.2592	3.72496	16.482	10.025	530.647	454.231	0.88644
cell file 04-4216.0-46	col	Col_20170328	cell file 04	46.5179	6.48186	17.5273	10.889	1114.49	685.187	0.85549
cell file 04-6299.0-52	col	Col_20170328	cell file 04	52.6561	6.41746	17.9988	11.8824	1161.4	670.973	0.86116
cell file 04-1882.0-57	col	Col_20170328	cell file 04	57.9874	4.79247	14.0957	11.362	799.772	597.32	0.925019
cell file 04-1052.0-62	col	Col_20170328	cell file 04	62.5566	4.38222	14.6815	11.3845	652.88	511.766	0.921402
cell file 04-5729.0-66	col	Col_20170328	cell file 04	66.9819	4.91781	17.4264	13.2705	911.868	613.642	0.924455
cell file 04-712.0-71	col	Col_20170328	cell file 04	71.411	4.37709	18.7367	11.7569	812.739	592.113	0.921295
cell file 04-55.0-76	col	Col_20170328	cell file 04	76.0865	5.06898	14.2972	13.3759	765.315	536.804	0.922867
cell file 04-2934.0-80	col	Col_20170328	cell file 04	80.7606	4.79611	14.1661	12.214	719.654	532.627	0.925013
cell file 04-5571.0-85	col	Col_20170328	cell file 04	85.7091	5.64743	13.9381	12.9495	860.219	557.34	0.907786
cell file 04-738.0-91	col	Col_20170328	cell file 04	91.675	6.96187	13.1537	13.308	1010.67	598.566	0.80219
cell file 04-662.0-101	col	Col_20170328	cell file 04	101.37	4.34645	13.9173	12.9273	580.585	459.802	0.920616
cell file 04-7551.0-105	col	Col_20170328	cell file 04	105.891	5.12509	13.2332	15.8528	826.747	560.563	0.922031
cell file 04-1955.0-110	col	Col_20170328	cell file 04	110.91	5.30096	14.2225	15.4073	820.895	538.612	0.918557
cell file 07-4059.0-17	col	Col_20170328	cell file 07	17.1348	5.89946	8.52255	8.40627	311.745	265.505	0.896348
cell file 07-445.0-22	col	Col_20170328	cell file 07	22.8235	6.41582	13.3369	9.00511	610.374	437.319	0.861301
cell file 07-3909.0-42	col	Col_20170328	cell file 07	42.9468	4.06399	16.2893	10.0031	738.798	603.203	0.910784
cell file 07-5262.0-45	col	Col_20170328	cell file 07	45.8243	3.78566	12.49	10.158	440.916	394.656	0.892205
cell file 07-3279.0-49	col	Col_20170328	cell file 07	49.7498	4.15786	16.1757	11.4769	630.821	509.332	0.914849
cell file 07-6795.0-53	col	Col_20170328	cell file 07	53.6287	3.9265	17.2021	10.9317	782.817	628.303	0.903009
cell file 07-1690.0-58	col	Col_20170328	cell file 07	58.232	5.58547	15.867	11.627	967.602	651.453	0.910113
cell file 07-1311.0-63	col	Col_20170328	cell file 07	63.7246	5.99734	16.2968	12.8648	1155.13	709.819	0.890986
cell file 07-7596.0-69	col	Col_20170328	cell file 07	69.0802	5.00025	15.947	12.8524	836.197	593.367	0.923709
cell file 07-6798.0-74	col	Col_20170328	cell file 07	74.0431	5.36775	16.6728	12.6639	1098.68	722.08	0.916895
cell file 07-1951.0-78	col	Col_20170328	cell file 07	78.8584	4.70196	14.7041	13.3868	768.161	578.487	0.92498
cell file 07-5290.0-83	col	Col_20170328	cell file 07	83.4283	4.81383	17.6782	13.5891	1034	697.189	0.924973
cell file 07-2330.0-88	col	Col_20170328	cell file 07	88.3966	5.26237	16.8222	14.0352	1031.95	675.847	0.919431
cell file 07-75.0-93	col	Col_20170328	cell file 07	93.5075	5.40068	18.8972	14.3285	1071.41	674.025	0.916004
cell file 07-5072.0-98	col	Col_20170328	cell file 07	98.6655	4.81067	16.9938	13.4707	926.099	640.152	0.924981
cell file 07-4397.0-103	col	Col_20170328	cell file 07	103.731	5.59161	17.7813	14.4543	1142.84	694.691	0.909891
cell file 07-5692.0-109	col	Col_20170328	cell file 07	109.121	5.13337	18.236	14.0797	1038.76	690.562	0.921897
cell file 07-2592.0-114	col	Col_20170328	cell file 07	114.277	5.9828	18.2774	15.1194	1173.66	716.291	0.891818
cell file 07-5265.0-119	col	Col_20170328	cell file 07	119.877	5.82482	17.858	15.7763	1213.54	727.216	0.900079
cell file 07-4419.0-125	col	Col_20170328	cell file 07	125.481	6.48479	17.1661	16.2523	1371.36	778.225	0.855224
cell file 07-6578.0-131	col	Col_20170328	cell file 07	131.19	5.51807	17.232	15.3936	1099.4	680.181	0.912441
cell file 10-4372.0-12	col	Col_20170328	cell file 10	12.5347	6.26547	7.67307	10.5753	343.78	292.899	0.873324
cell file 10-6211.0-17	col	Col_20170328	cell file 10	17.1247	5.12396	6.79152	10.4389	259.011	246.963	0.922049
cell file 10-2496.0-35	col	Col_20170328	cell file 10	35.2558	4.63211	10.6161	10.3505	436.413	359.612	0.924677
cell file 10-4806.0-39	col	Col_20170328	cell file 10	39.3131	4.02788	10.7028	11.0822	410.875	362.443	0.908968
cell file 10-4659.0-43	col	Col_20170328	cell file 10	43.4113	4.18741	11.3771	10.3546	399.295	350.047	0.915951
cell file 10-6372.0-47	col	Col_20170328	cell file 10	47.5932	4.60179	12.6135	11.2859	523.491	408.861	0.924468
cell file 10-4533.0-52	col	Col_20170328	cell file 10	52.4365	5.14557	12.0658	10.8996	590.223	437.38	0.921694
cell file 10-4793.0-57	col	Col_20170328	cell file 10	57.2915	4.92183	12.8062	12.4698	650.429	479.05	0.924426
cell file 10-5251.0-61	col	Col_20170328	cell file 10	61.9186	4.54259	13.4718	11.6932	604.556	460.091	0.923918
cell file 10-2833.0-66	col	Col_20170328	cell file 10	66.6824	5.33771	12.8232	12.1362	713.708	499.758	0.917666
cell file 10-1099.0-72	col	Col_20170328	cell file 10	72.0114	5.31313	13.2937	13.3881	779.369	525.665	0.918268
cell file 10-7362.0-77	col	Col_20170328	cell file 10	77.1754	5.34955	12.891	14.4464	779.337	528.935	0.917367
cell file 10-4517.0-83	col	Col_20170328	cell file 10	83.7297	6.07588	12.6762	19.1688	1543.31	890.693	0.88628
cell file 10-601.0-88	col	Col_20170328	cell file 10	88.3167	6.24337	14.1652	14.5147	1043.15	620.067	0.874956
cell file 10-5838.0-94	col	Col_20170328	cell file 10	94.5677	6.55467	13.8983	14.1567	1058.01	635.158	0.848687
cell file 10-2685.0-100	col	Col_20170328	cell file 10	100.787	6.37806	15.1692	14.0927	1103.08	648.606	0.864474
cell file 13-367.0-14	col	Col_20170328	cell file 13	14.0697	5.9795	6.29469	8.73998	246.834	230.73	0.892005
cell file 13-7654.0-44	col	Col_20170328	cell file 13	44.2257	5.8545	12.1498	11.6329	662.208	461.282	0.898632
cell file 13-7792.0-49	col	Col_20170328	cell file 13	49.7823	5.91495	12.5427	12.1432	732.802	486.543	0.895536
cell file 13-685.0-54	col	Col_20170328	cell file 13	54.478	3.85298	11.2689	11.4607	405.044	361.728	0.89778
cell file 13-2619.0-58	col	Col_20170328	cell file 13	58.3494	4.11241	13.6662	12.559	581.338	461.877	0.912993
cell file 13-461.0-86	col	Col_20170328	cell file 13	86.7961	6.66116	14.474	12.7287	952.561	581.981	0.837953
cell file 13-4306.0-93	col	Col_20170328	cell file 13	93.2039	6.52128	15.3968	14.7197	1138.09	647.172	0.851859
cell file 13-1509.0-99	col	Col_20170328	cell file 13	99.2917	5.82385	14.2802	14.6417	921.174	579.273	0.900126
cell file 13-6252.0-105	col	Col_20170328	cell file 13	105.215	6.49805	14.7413	16.1825	1106.29	638.152	0.854013
cell file 16-6504.0-39	col	Col_20170328	cell file 16	39.1803	4.37008	13.8641	8.35839	389.566	336.088	0.921145
cell file 16-2167.0-43	col	Col_20170328	cell file 16	43.2459	4.21787	13.4015	8.79846	377.729	339.106	0.917004
cell file 16-5288.0-58	col	Col_20170328	cell file 16	58.3846	5.51726	14.9301	10.4238	675.952	471.815	0.912467
cell file 16-6256.0-63	col	Col_20170328	cell file 16	63.5932	5.17661	16.3324	10.8009	749.295	524.296	0.921148
cell file 16-470.0-68	col	Col_20170328	cell file 16	68.9219	5.64923	15.4472	11.0903	754.893	516.046	0.907716
cell file 16-2099.0-74	col	Col_20170328	cell file 16	74.6572	6.23057	16.8753	12.6804	996.434	610.095	0.875886
cell file 16-6744.0-80	col	Col_20170328	cell file 16	80.4868	5.95016	17.4684	12.1106	947.305	597.579	0.893639
cell file 16-1376.0-86	col	Col_20170328	cell file 16	86.5057	6.14078	16.6499	11.7637	1003.37	617.395	0.882107
cell file 16-1000.0-106	col	Col_20170328	cell file 16	106.713	6.5983	17.3073	12.443	1096.18	639.959	0.844404
cell file 16-7337.0-135	col	Col_20170328	cell file 16	135.953	6.60631	16.7974	13.4968	1128.51	659.972	0.843601
cell file 19-1223.0-31	col	Col_20170328	cell file 19	31.0912	6.51203	14.9613	9.57742	712.345	464.33	0.852722
cell file 19-1992.0-43	col	Col_20170328	cell file 19	43.3167	5.89781	14.8426	12.0355	821.548	524.448	0.896434
cell file 19-3725.0-49	col	Col_20170328	cell file 19	49.027	6.05094	16.6439	12.3536	902.368	559.53	0.887815
cell file 19-1208.0-56	col	Col_20170328	cell file 19	56.7963	3.83952	16.1795	12.235	615.532	502.689	0.896729
cell file 19-3492.0-61	col	Col_20170328	cell file 19	61.7747	6.47408	15.9496	13.0332	1032.84	611.133	0.856192
cell file 19-5331.0-74	col	Col_20170328	cell file 19	74.0579	3.80374	16.2827	12.7248	583.326	500.362	0.893783
cell file 19-1915.0-77	col	Col_20170328	cell file 19	77.8111	4.38695	16.5696	12.4863	758.721	559.75	0.9215
cell file 19-3205.0-82	col	Col_20170328	cell file 19	82.2466	4.54589	17.8224	11.7224	704.936	525.969	0.923954
cell file 19-1222.0-86	col	Col_20170328	cell file 19	86.6364	4.43832	17.6599	12.2458	735.34	541.184	0.922463
cell file 19-482.0-91	col	Col_20170328	cell file 19	91.4251	5.19224	17.8059	12.4643	853.011	574.992	0.920858
cell file 19-7107.0-96	col	Col_20170328	cell file 19	96.3211	5.36113	16.3731	12.845	873.908	576.344	0.917068
cell file 19-4456.0-101	col	Col_20170328	cell file 19	101.039	4.18409	16.6458	11.3048	587.087	464.527	0.915831
cell file 19-5033.0-105	col	Col_20170328	cell file 19	105.667	5.27048	18.0096	13.4166	875.21	574.159	0.919253
cell file 19-5600.0-110	col	Col_20170328	cell file 19	110.559	4.9466	16.7306	13.4591	806.665	559.572	0.924228
cell file 19-2193.0-115	col	Col_20170328	cell file 19	115.74	5.87195	17.0046	12.8238	943.915	590.521	0.897758
cell file 19-7092.0-121	col	Col_20170328	cell file 19	121.392	5.31201	15.8619	12.4585	793.779	537.046	0.918295
cell file 19-7365.0-126	col	Col_20170328	cell file 19	126.54	5.70353	16.5509	12.9461	1027.56	632.708	0.905519
cell file 19-7803.0-132	col	Col_20170328	cell file 19	132.774	6.61724	16.9029	13.9888	1288.42	728.124	0.842496
cell file 22-1250.0-52	col	Col_20170328	cell file 22	52.0851	4.75073	12.3431	12.4978	594.827	468.203	0.925049
cell file 22-203.0-55	col	Col_20170328	cell file 22	55.8331	3.70261	14.6932	13.776	576.737	496.956	0.88412
cell file 22-5337.0-59	col	Col_20170328	cell file 22	59.5863	4.65155	14.5893	14.1413	804.145	572.465	0.924786
cell file 22-4487.0-64	col	Col_20170328	cell file 22	64.0548	4.37543	15.4689	14.9831	829.248	600.447	0.92126
cell file 22-7545.0-68	col	Col_20170328	cell file 22	68.758	5.74247	15.5545	15.3291	1166.83	700.76	0.903855
cell file 22-2874.0-74	col	Col_20170328	cell file 22	74.3407	5.57623	15.6786	16.6808	1281.59	755.59	0.910445
cell file 22-4207.0-79	col	Col_20170328	cell file 22	79.6009	5.13394	15.4311	17.3121	1119.82	707.798	0.921887
cell file 22-358.0-84	col	Col_20170328	cell file 22	84.8527	5.89354	15.688	16.6399	1264.47	739.964	0.896655
cell file 22-3419.0-90	col	Col_20170328	cell file 22	90.0875	4.99478	15.0519	16.0554	1035.45	687.127	0.923768
cell file 22-898.0-94	col	Col_20170328	cell file 22	94.8017	5.00873	15.4572	16.363	1127.85	726.186	0.923616
cell file 22-1800.0-100	col	Col_20170328	cell file 22	100.102	5.64362	15.5974	16.9593	1297.76	765.299	0.907934
cell file 22-7991.0-105	col	Col_20170328	cell file 22	105.609	6.24396	15.8173	16.6585	1389.95	784.83	0.874913
cell file 22-7706.0-110	col	Col_20170328	cell file 22	110.813	4.55379	14.9986	16.2501	972.732	676.938	0.924037
cell file 22-6107.0-115	col	Col_20170328	cell file 22	115.126	4.38823	15.6743	16.2282	987.167	698.201	0.921526
cell file 22-4033.0-120	col	Col_20170328	cell file 22	120.367	6.10348	15.8785	16.8147	1372.46	774.188	0.884538
cell file 22-2286.0-126	col	Col_20170328	cell file 22	126.105	6.13525	15.8645	15.8558	1392.66	789.581	0.882473
cell file 03-8318.0-17	col	Col_20170717	cell file 03	17.6272	4.24328	10.1032	9.91931	344.554	317.978	0.917822
cell file 03-409.0-20	col	Col_20170717	cell file 03	20.9425	4.32326	12.4243	10.2878	463.025	390.662	0.920057
cell file 03-406.0-24	col	Col_20170717	cell file 03	24.5634	4.27675	11.7078	11.2278	512.511	441.914	0.918818
cell file 03-2444.0-28	col	Col_20170717	cell file 03	28.3514	4.72309	12.9132	11.9494	604.192	450.698	0.925024
cell file 03-2632.0-32	col	Col_20170717	cell file 03	32.5201	5.33572	13.6712	12.4567	701.404	487.958	0.917716
cell file 03-3024.0-37	col	Col_20170717	cell file 03	37.6105	6.14627	12.8547	12.4564	838.897	531.158	0.881741
cell file 03-3703.0-42	col	Col_20170717	cell file 03	42.4934	5.59174	14.065	14.0792	854.228	554.842	0.909886
cell file 03-6676.0-47	col	Col_20170717	cell file 03	47.3904	5.30232	14.4344	14.1529	924.335	611.364	0.918525
cell file 03-8600.0-51	col	Col_20170717	cell file 03	51.9186	5.67211	13.5172	14.7316	848.048	564.677	0.906808
cell file 03-8011.0-55	col	Col_20170717	cell file 03	55.7266	4.54517	13.5639	12.3608	600.063	463.697	0.923946
cell file 03-8770.0-59	col	Col_20170717	cell file 03	59.27	3.79611	13.206	12.9438	609.629	494.649	0.893125
cell file 03-2518.0-63	col	Col_20170717	cell file 03	63.2261	5.03364	13.9343	13.7011	737.474	512.291	0.923325
cell file 03-3358.0-67	col	Col_20170717	cell file 03	67.4971	5.08851	14.4084	14.2923	867.603	589.994	0.922591
cell file 03-3001.0-71	col	Col_20170717	cell file 03	71.4583	4.23418	13.1678	13.9511	559.539	437.316	0.917535
cell file 03-4915.0-75	col	Col_20170717	cell file 03	75.096	4.37771	12.7884	14.3944	668.609	502.435	0.921308
cell file 05-7154.0-11	col	Col_20170717	cell file 05	11.1675	6.04224	13.5893	9.76259	752.665	510.918	0.888341
cell file 05-6165.0-16	col	Col_20170717	cell file 05	16.258	5.80697	14.278	9.75644	681.243	474.015	0.900928
cell file 05-4636.0-21	col	Col_20170717	cell file 05	21.106	5.89746	13.9395	10.8371	766.697	511.526	0.896452
cell file 05-4355.0-25	col	Col_20170717	cell file 05	25.5018	4.78753	14.3777	11.9832	715.076	514.256	0.925027
cell file 05-4434.0-29	col	Col_20170717	cell file 05	29.7418	5.19649	14.998	12.0724	769.483	531.104	0.920778
cell file 05-6642.0-34	col	Col_20170717	cell file 05	34.4093	6.41078	14.006	12.6082	1000.65	605.744	0.86173
cell file 05-5224.0-38	col	Col_20170717	cell file 05	38.918	5.28466	12.5618	11.6129	554.055	417.332	0.918934
cell file 05-8180.0-42	col	Col_20170717	cell file 05	42.4721	3.49689	13.6531	12.5936	570.203	475.729	0.856609
cell file 05-6949.0-47	col	Col_20170717	cell file 05	47.1695	6.80723	15.4028	13.2084	1084.76	617.981	0.821628
cell file 05-3356.0-52	col	Col_20170717	cell file 05	52.3601	5.86822	14.6995	14.0329	962.512	584.848	0.897947
cell file 05-8665.0-57	col	Col_20170717	cell file 05	57.6749	6.26043	15.583	14.2935	1114.95	638.679	0.873699
cell file 05-3794.0-62	col	Col_20170717	cell file 05	62.6378	5.736	15.7991	13.8028	998.767	609.699	0.904137
cell file 05-5260.0-67	col	Col_20170717	cell file 05	67.7036	6.41089	15.8176	15.4144	1191.98	675.388	0.861721
cell file 05-327.0-73	col	Col_20170717	cell file 05	73.2075	6.96737	15.411	15.081	1210.82	667.795	0.801456
cell file 05-2075.0-87	col	Col_20170717	cell file 05	87.4659	6.73705	13.3581	15.8438	1124.21	641.545	0.82971
cell file 05-304.0-92	col	Col_20170717	cell file 05	92.8619	5.72611	12.2992	14.8064	931.459	584.843	0.904563
cell file 08-3768.0-2	col	Col_20170717	cell file 08	2.54688	5.69984	6.12846	8.4388	210.622	215.852	0.905673
cell file 08-4396.0-17	col	Col_20170717	cell file 08	17.0168	6.69021	10.4497	14.1669	687.01	453.266	0.834858
cell file 08-2070.0-21	col	Col_20170717	cell file 08	21.1055	4.26239	10.1172	13.3327	419.185	363.496	0.918401
cell file 08-881.0-26	col	Col_20170717	cell file 08	26.6106	3.6185	10.8195	13.9369	389.433	360.153	0.874322
cell file 08-3949.0-32	col	Col_20170717	cell file 08	32.2097	3.68621	11.7224	14.0582	425.841	397.013	0.882346
cell file 08-1505.0-38	col	Col_20170717	cell file 08	38.074	3.60661	12.09	15.6519	516.345	461.311	0.872789
cell file 08-4463.0-40	col	Col_20170717	cell file 08	40.9752	3.55454	11.2257	14.3636	434.922	401.64	0.865588
cell file 08-907.0-44	col	Col_20170717	cell file 08	44.2809	4.67877	12.9881	17.6667	674.589	513.429	0.924906
cell file 08-5702.0-47	col	Col_20170717	cell file 08	47.9354	4.3628	14.2085	16.3983	769.241	585.785	0.920986
cell file 08-8376.0-57	col	Col_20170717	cell file 08	57.0613	5.79116	14.2314	16.426	980.59	606.696	0.901665
cell file 08-2356.0-61	col	Col_20170717	cell file 08	61.5667	4.99126	13.5566	15.7762	734.674	515.507	0.923805
cell file 08-4517.0-65	col	Col_20170717	cell file 08	65.6444	5.09423	13.9878	15.8285	852.308	588.272	0.922507
cell file 08-4098.0-70	col	Col_20170717	cell file 08	70.4074	6.18613	13.9229	16.8929	1001.64	620.72	0.879031
cell file 10-5261.0-4	col	Col_20170717	cell file 10	4.28428	6.8059	9.4666	9.42422	454.604	345.226	0.821785
cell file 10-2276.0-8	col	Col_20170717	cell file 10	8.3791	4.1493	8.29107	10.0684	244.12	238.462	0.914515
cell file 10-1239.0-11	col	Col_20170717	cell file 10	11.0877	3.75362	7.53541	11.1074	228.677	235.021	0.889256
cell file 10-664.0-26	col	Col_20170717	cell file 10	26.374	3.43571	9.0936	12.2387	308.162	318.139	0.845763
cell file 10-2874.0-32	col	Col_20170717	cell file 10	32.4718	5.26772	10.9298	14.4044	685.524	478.587	0.919314
cell file 10-7443.0-36	col	Col_20170717	cell file 10	36.1259	3.4794	11.8926	14.127	428.924	409.322	0.853655
cell file 10-1748.0-42	col	Col_20170717	cell file 10	42.9633	6.94319	12.3284	15.726	994.937	580.625	0.80466
cell file 10-4668.0-47	col	Col_20170717	cell file 10	47.9386	5.18227	11.2972	15.3115	676.047	472.68	0.921044
cell file 10-6245.0-52	col	Col_20170717	cell file 10	52.1829	4.86551	11.8596	15.9968	780.85	539.756	0.924776
cell file 10-6695.0-56	col	Col_20170717	cell file 10	56.4315	5.09856	11.7598	15.3441	689.268	494.789	0.922443
cell file 10-4729.0-60	col	Col_20170717	cell file 10	60.5402	5.16445	11.9263	15.4702	743.702	507.266	0.921367
cell file 10-1047.0-64	col	Col_20170717	cell file 10	64.7937	4.94286	11.075	16.0796	717.261	499.369	0.92426
cell file 10-7844.0-68	col	Col_20170717	cell file 10	68.9787	5.176	11.5852	15.8115	769.154	528.979	0.921159
cell file 10-297.0-73	col	Col_20170717	cell file 10	73.2035	5.26003	11.2391	15.4772	702.298	484.707	0.919482
cell file 10-1325.0-77	col	Col_20170717	cell file 10	77.6364	5.07359	11.4486	16.0238	772.326	533.933	0.922803
cell file 12-1818.0-8	col	Col_20170717	cell file 12	8.87987	5.51386	11.538	10.7566	591.817	436.533	0.912579
cell file 12-802.0-12	col	Col_20170717	cell file 12	12.7725	4.4503	12.0908	11.2442	487.828	393.854	0.922664
cell file 12-1291.0-16	col	Col_20170717	cell file 12	16.2228	4.30329	9.81983	11.4968	413.831	363.397	0.919545
cell file 12-3644.0-19	col	Col_20170717	cell file 12	19.7874	4.86764	12.6457	11.4443	691.032	505.057	0.924765
cell file 12-5254.0-23	col	Col_20170717	cell file 12	23.934	4.86803	11.9502	12.6964	621.025	460.736	0.924763
cell file 12-1229.0-27	col	Col_20170717	cell file 12	27.9489	4.76697	12.0691	13.7468	684.992	500.383	0.925047
cell file 12-4072.0-31	col	Col_20170717	cell file 12	31.8959	4.63149	12.9644	12.7472	720.902	528.489	0.924673
cell file 12-5447.0-35	col	Col_20170717	cell file 12	35.8057	4.62356	12.5109	13.7541	634.854	485.787	0.924622
cell file 12-8744.0-39	col	Col_20170717	cell file 12	39.9866	5.55118	12.7644	14.1122	777.767	533.802	0.911324
cell file 12-7513.0-44	col	Col_20170717	cell file 12	44.2732	4.87443	11.5032	15.8377	722.299	514.274	0.92473
cell file 12-766.0-48	col	Col_20170717	cell file 12	48.0871	4.43515	11.4008	15.6243	629.231	482.941	0.922409
cell file 12-7819.0-52	col	Col_20170717	cell file 12	52.0237	4.87662	11.6101	15.0352	729.408	516.68	0.924718
cell file 12-5227.0-56	col	Col_20170717	cell file 12	56.1406	4.77878	11.7096	14.2206	647.163	480.337	0.925038
cell file 12-1407.0-60	col	Col_20170717	cell file 12	60.9128	6.72458	12.4519	14.8348	972.977	572.885	0.8311
cell file 12-5369.0-72	col	Col_20170717	cell file 12	72.719	6.34459	12.448	15.5704	924.116	555.82	0.8672
cell file 12-5790.0-78	col	Col_20170717	cell file 12	78.2837	6.93888	13.5516	15.8459	1091.79	624.688	0.805226
cell file 12-3543.0-84	col	Col_20170717	cell file 12	84.0305	6.74809	12.2362	15.7981	1063.49	613.842	0.828468
cell file 12-5549.0-114	col	Col_20170717	cell file 12	114.252	6.02984	12.4449	15.4398	880.687	558.416	0.889084
cell file 14-8513.0-9	col	Col_20170717	cell file 14	9.13331	4.70614	14.7543	9.97162	482.018	386.296	0.92499
cell file 14-189.0-12	col	Col_20170717	cell file 14	12.6581	4.45564	14.0913	10.6969	525.332	425.625	0.92275
cell file 14-645.0-23	col	Col_20170717	cell file 14	23.1275	6.70666	13.2343	8.68785	628.097	426.687	0.833072
cell file 14-1171.0-41	col	Col_20170717	cell file 14	41.7704	6.83053	13.5928	10.8259	803.116	495.782	0.818845
cell file 14-6983.0-47	col	Col_20170717	cell file 14	47.0668	6.08566	13.4847	11.9455	770.812	485.607	0.885668
cell file 14-2128.0-52	col	Col_20170717	cell file 14	52.0073	6.00679	13.7534	12.9379	812.262	517.643	0.89044
cell file 14-7854.0-57	col	Col_20170717	cell file 14	57.5195	6.84912	14.2138	12.5581	917.49	544.431	0.816587
cell file 14-7682.0-62	col	Col_20170717	cell file 14	62.8074	5.87213	14.9103	11.7295	843.161	524.78	0.897749
cell file 14-3264.0-68	col	Col_20170717	cell file 14	68.0482	6.46647	14.4838	13.4742	951.219	557.138	0.856874
cell file 14-6597.0-73	col	Col_20170717	cell file 14	73.0663	5.6134	13.589	12.0459	774.193	512.224	0.909087
cell file 14-3360.0-78	col	Col_20170717	cell file 14	78.1744	6.79237	14.3115	13.6217	943.34	547.211	0.823377
cell file 14-8132.0-97	col	Col_20170717	cell file 14	97.1704	6.92239	13.8998	12.245	923.142	543.444	0.807371
cell file 17-130.0-16	col	Col_20170717	cell file 17	16.9701	4.64226	11.571	7.64507	404.489	359.223	0.924736
cell file 17-100.0-20	col	Col_20170717	cell file 17	20.6602	3.69067	12.1133	9.25233	360.2	341.022	0.882835
cell file 17-675.0-30	col	Col_20170717	cell file 17	30.8898	4.40825	12.667	9.0341	465.913	393.969	0.92192
cell file 17-6706.0-35	col	Col_20170717	cell file 17	35.0353	4.91107	11.6426	9.96306	422.012	341.365	0.924503
cell file 17-4676.0-38	col	Col_20170717	cell file 17	38.6543	4.50334	12.0517	13.0263	532.381	413.779	0.923446
cell file 17-6666.0-42	col	Col_20170717	cell file 17	42.4047	4.32761	11.8014	13.4537	548.498	430.616	0.920165
cell file 17-3088.0-45	col	Col_20170717	cell file 17	45.9565	4.16969	12.2891	12.4022	468.726	381.934	0.9153
cell file 17-8800.0-49	col	Col_20170717	cell file 17	49.5829	4.50601	14.3219	13.6532	606.567	452.062	0.923481
cell file 17-7814.0-53	col	Col_20170717	cell file 17	53.5758	4.50711	12.8127	12.7897	559.725	430.036	0.923495
cell file 17-3343.0-57	col	Col_20170717	cell file 17	57.325	4.52125	13.037	13.6048	651.133	481.923	0.923672
cell file 17-6028.0-61	col	Col_20170717	cell file 17	61.0638	4.11208	12.5978	12.3509	519.875	422.155	0.912979
cell file 17-1194.0-64	col	Col_20170717	cell file 17	64.6819	4.62278	13.6825	13.7193	651.466	469.958	0.924617
cell file 17-6057.0-69	col	Col_20170717	cell file 17	69.0255	5.45334	13.8227	13.6456	814.596	531.06	0.914481
cell file 17-3717.0-73	col	Col_20170717	cell file 17	73.4794	5.23521	14.073	15.7205	843.798	549.82	0.920008
cell file 17-4871.0-77	col	Col_20170717	cell file 17	77.7666	4.80882	13.8458	14.2753	732.16	519.177	0.924986
cell file 17-6814.0-82	col	Col_20170717	cell file 17	82.0793	5.47241	14.048	14.9396	878.221	562.324	0.9139
cell file 19-6619.0-1	col	Col_20170717	cell file 19	1.10878	4.2989	4.54722	7.48832	107.646	140.19	0.919429
cell file 19-8002.0-9	col	Col_20170717	cell file 19	9.29544	4.89766	8.82506	6.61515	208.586	202.072	0.924593
cell file 19-7815.0-12	col	Col_20170717	cell file 19	12.9568	4.43776	8.99857	6.74653	216.071	221.52	0.922454
cell file 19-6308.0-16	col	Col_20170717	cell file 19	16.548	4.39186	9.30608	8.30502	266.823	247.003	0.921599
cell file 19-7868.0-20	col	Col_20170717	cell file 19	20.2853	4.99947	10.0357	8.2408	304.687	266.69	0.923718
cell file 19-7347.0-23	col	Col_20170717	cell file 19	23.5129	4.18759	10.3375	9.4581	320.298	293.291	0.915957
cell file 19-7562.0-26	col	Col_20170717	cell file 19	26.8654	4.35887	12.2973	9.82779	403.622	334.091	0.920899
cell file 19-6793.0-36	col	Col_20170717	cell file 19	36.5672	3.83951	12.3544	11.11	408.985	363.489	0.896728
cell file 19-491.0-39	col	Col_20170717	cell file 19	39.5165	3.44782	11.6392	12.236	400.832	368.127	0.848027
cell file 19-8047.0-42	col	Col_20170717	cell file 19	42.6796	4.16575	11.639	12.3734	513.037	422.871	0.915151
cell file 19-8645.0-45	col	Col_20170717	cell file 19	45.8186	3.49564	11.807	12.6988	428.907	386.4	0.856402
cell file 19-4800.0-49	col	Col_20170717	cell file 19	49.2489	4.26065	10.6785	12.6052	486.587	393.874	0.91835
cell file 19-6952.0-52	col	Col_20170717	cell file 19	52.7706	4.03159	10.6647	12.2057	479.414	400.695	0.909161
cell file 19-6743.0-78	col	Col_20170717	cell file 19	78.7598	6.5598	11.5969	13.585	858.083	533.885	0.848191
Col_BL_20190702_A_iso_	colBL	Col_BL_20190702_A_iso	9	2.53134	6.68419	5.60715	6.71627	173.186	182.353	0.945786
Col_BL_20190702_A_iso_	colBL	Col_BL_20190702_A_iso	9	2.72234	9.07948	6.83022	8.85763	339.937	269.2	0.902465
Col_BL_20190702_A_iso_	colBL	Col_BL_20190702_A_iso	4	3.92892	10.4847	7.65204	9.02651	482.108	349.823	0.8362
Col_BL_20190702_A_iso_	colBL	Col_BL_20190702_A_iso	13	7.85247	7.17768	10.2583	9.57107	417.832	308.126	0.942039
Col_BL_20190702_A_iso_	colBL	Col_BL_20190702_A_iso	1	9.33361	6.35594	7.85869	10.2028	320.367	257.457	0.946903
Col_BL_20190702_A_iso_	colBL	Col_BL_20190702_A_iso	4	12.2592	6.72602	8.69065	10.1694	391.435	300.02	0.945562
Col_BL_20190702_A_iso_	colBL	Col_BL_20190702_A_iso	9	12.8812	4.79911	8.68489	10.4567	298.806	264.605	0.929393
Col_BL_20190702_A_iso_	colBL	Col_BL_20190702_A_iso	13	13.5696	5.99044	10.4204	9.3519	371.8	292.616	0.946708
Col_BL_20190702_A_iso_	colBL	Col_BL_20190702_A_iso	7	15.0689	7.9612	7.85688	9.64377	404.004	299.877	0.931012
Col_BL_20190702_A_iso_	colBL	Col_BL_20190702_A_iso	1	15.2832	6.47918	8.59104	10.4893	361.293	293.026	0.946618
Col_BL_20190702_A_iso_	colBL	Col_BL_20190702_A_iso	4	17.7599	6.30862	8.89537	10.955	403.742	311.333	0.946967
Col_BL_20190702_A_iso_	colBL	Col_BL_20190702_A_iso	9	18.1764	6.62538	8.60487	10.1058	408.904	302.054	0.946069
Col_BL_20190702_A_iso_	colBL	Col_BL_20190702_A_iso	7	22.8353	8.78932	8.5308	10.6429	607.137	389.936	0.911566
Col_BL_20190702_A_iso_	colBL	Col_BL_20190702_A_iso	1	22.9163	9.35622	10.1566	7.83953	488.641	327.975	0.892497
Col_BL_20190702_A_iso_	colBL	Col_BL_20190702_A_iso	4	24.2459	7.77787	10.8719	10.0743	573.365	376.25	0.934178
Col_BL_20190702_A_iso_	colBL	Col_BL_20190702_A_iso	9	24.4266	6.22697	8.49251	10.5838	393.443	292.283	0.947018
Col_BL_20190702_A_iso_	colBL	Col_BL_20190702_A_iso	16	28.5392	9.54626	10.2163	8.90175	521.497	378.349	0.884859
Col_BL_20190702_A_iso_	colBL	Col_BL_20190702_A_iso	9	31.3103	7.89979	9.5041	11.4707	616.324	389.246	0.932114
Col_BL_20190702_A_iso_	colBL	Col_BL_20190702_A_iso	4	31.5948	8.17449	11.9923	11.088	668.895	402.121	0.92684
Col_BL_20190702_A_iso_	colBL	Col_BL_20190702_A_iso	7	31.6274	9.87499	9.8859	11.2768	821.932	471.185	0.86999
Col_BL_20190702_A_iso_	colBL	Col_BL_20190702_A_iso	16	36.5538	8.23112	12.9467	9.36025	722.585	460.308	0.925641
Col_BL_20190702_A_iso_	colBL	Col_BL_20190702_A_iso	9	38.7942	7.60002	9.31832	12.6061	650.78	412.292	0.936898
Col_BL_20190702_A_iso_	colBL	Col_BL_20190702_A_iso	13	39.1092	7.02373	10.8729	11.4823	641.963	415.994	0.943467
Col_BL_20190702_A_iso_	colBL	Col_BL_20190702_A_iso	4	40.7004	10.9711	11.6621	9.32788	837.118	507.047	0.80274
Col_BL_20190702_A_iso_	colBL	Col_BL_20190702_A_iso	7	41.2841	9.80403	10.522	12.8599	969.599	538.829	0.873386
Col_BL_20190702_A_iso_	colBL	Col_BL_20190702_A_iso	1	43.7574	4.53012	12.0967	7.71077	325.947	285.407	0.918757
Col_BL_20190702_A_iso_	colBL	Col_BL_20190702_A_iso	16	44.5922	8.48921	13.1474	9.0164	671.978	424.667	0.919658
Col_BL_20190702_A_iso_	colBL	Col_BL_20190702_A_iso	13	46.3915	8.18513	11.3225	12.5319	961.57	556.325	0.926618
Col_BL_20190702_A_iso_	colBL	Col_BL_20190702_A_iso	9	46.5394	7.91122	9.67612	12.8304	697.788	423.891	0.931912
Col_BL_20190702_A_iso_	colBL	Col_BL_20190702_A_iso	7	49.6436	6.86445	9.69081	12.796	673.128	437.379	0.944698
Col_BL_20190702_A_iso_	colBL	Col_BL_20190702_A_iso	16	53.2619	9.13704	12.9309	8.97229	776.418	468.546	0.9005
Col_BL_20190702_A_iso_	colBL	Col_BL_20190702_A_iso	9	53.9398	7.26045	10.7097	14.3413	828.861	490.247	0.941174
Col_BL_20190702_A_iso_	colBL	Col_BL_20190702_A_iso	13	54.3975	7.4556	11.8645	11.3377	806.891	503.704	0.938861
Col_BL_20190702_A_iso_	colBL	Col_BL_20190702_A_iso	7	56.2818	6.7129	10.5695	13.4423	725.21	446.358	0.945634
Col_BL_20190702_A_iso_	colBL	Col_BL_20190702_A_iso	9	60.8478	6.50727	10.3097	13.2585	705.401	450.297	0.94653
Col_BL_20190702_A_iso_	colBL	Col_BL_20190702_A_iso	13	60.9086	5.304	11.4276	11.1067	576.89	419.647	0.940945
Col_BL_20190702_A_iso_	colBL	Col_BL_20190702_A_iso	16	61.0544	7.06056	13.1049	13.3667	962.508	584.161	0.943147
Col_BL_20190702_A_iso_	colBL	Col_BL_20190702_A_iso	1	65.0413	5.52207	12.756	9.19664	444.064	328.041	0.943719
Col_BL_20190702_A_iso_	colBL	Col_BL_20190702_A_iso	13	66.0715	4.93923	12.0721	11.9144	642.584	458.483	0.933501
Col_BL_20190702_A_iso_	colBL	Col_BL_20190702_A_iso	9	66.9231	6.25071	11.0432	12.4644	683.13	444.642	0.947011
Col_BL_20190702_A_iso_	colBL	Col_BL_20190702_A_iso	16	67.3995	5.67172	12.8529	14.9568	676.052	460.658	0.945066
Col_BL_20190702_A_iso_	colBL	Col_BL_20190702_A_iso	4	67.8865	8.03615	14.3897	10.1111	727.933	458.351	0.929607
Col_BL_20190702_A_iso_	colBL	Col_BL_20190702_A_iso	7	67.9214	5.3408	10.0987	14.3091	567.619	397.384	0.941489
Col_BL_20190702_A_iso_	colBL	Col_BL_20190702_A_iso	13	71.0593	4.61113	11.5155	11.6371	560.879	419.921	0.922405
Col_BL_20190702_A_iso_	colBL	Col_BL_20190702_A_iso	16	72.5523	4.99692	11.8891	15.0999	675.46	483.499	0.934964
Col_BL_20190702_A_iso_	colBL	Col_BL_20190702_A_iso	9	74.6163	9.37956	12.6354	15.7154	1308.6	655.052	0.891595
Col_BL_20190702_A_iso_	colBL	Col_BL_20190702_A_iso	7	74.2604	7.51053	11.01	13.8591	883.419	516.44	0.93814
Col_BL_20190702_A_iso_	colBL	Col_BL_20190702_A_iso	13	75.6572	4.60782	10.7184	11.4959	435.876	359.215	0.922264
Col_BL_20190702_A_iso_	colBL	Col_BL_20190702_A_iso	16	77.214	4.84661	11.616	15.7661	581.551	431.378	0.93088
Col_BL_20190702_A_iso_	colBL	Col_BL_20190702_A_iso	4	80.6201	5.25729	12.3735	9.40641	451.38	346.641	0.940208
Col_BL_20190702_A_iso_	colBL	Col_BL_20190702_A_iso	7	81.1563	6.60932	11.4293	13.8621	853.481	519.039	0.94614
Col_BL_20190702_A_iso_	colBL	Col_BL_20190702_A_iso	1	81.2337	6.68868	11.5678	10.2177	562.649	373.521	0.945762
Col_BL_20190702_A_iso_	colBL	Col_BL_20190702_A_iso	13	81.9147	8.31649	12.5145	12.3648	1010.55	561.48	0.923757
Col_BL_20190702_A_iso_	colBL	Col_BL_20190702_A_iso	9	82.3156	6.22211	14.6778	12.0661	1044.12	611.281	0.947019
Col_BL_20190702_A_iso_	colBL	Col_BL_20190702_A_iso	16	82.4179	5.94582	11.5038	15.9732	758.153	503.432	0.946568
Col_BL_20190702_A_iso_	colBL	Col_BL_20190702_A_iso	16	87.7079	4.91649	11.7622	16.3045	606.802	448.808	0.932889
Col_BL_20190702_A_iso_	colBL	Col_BL_20190702_A_iso	7	87.8345	6.86101	11.87	13.3959	825.175	490.272	0.944722
Col_BL_20190702_A_iso_	colBL	Col_BL_20190702_A_iso	13	90.2676	8.42153	12.8152	13.2652	1049.78	569.469	0.921311
Col_BL_20190702_A_iso_	colBL	Col_BL_20190702_A_iso	16	92.4288	4.25991	12.2433	13.1491	539.461	444.526	0.902923
Col_BL_20190702_A_iso_	colBL	Col_BL_20190702_A_iso	1	93.8722	5.8931	11.9668	10.4918	561.749	381.482	0.946367
Col_BL_20190702_A_iso_	colBL	Col_BL_20190702_A_iso	7	94.6509	7.0667	12.1278	13.6009	894.09	523.122	0.943092
Col_BL_20190702_A_iso_	colBL	Col_BL_20190702_A_iso	16	97.326	6.39703	13.5692	12.6804	745.816	476.643	0.946826
Col_BL_20190702_A_iso_	colBL	Col_BL_20190702_A_iso	13	97.936	7.11326	12.8596	13.0821	879.687	515.541	0.942665
Col_BL_20190702_A_iso_	colBL	Col_BL_20190702_A_iso	4	99.3419	10.4862	12.9115	10.9674	1120.16	591.837	0.836107
Col_BL_20190702_A_iso_	colBL	Col_BL_20190702_A_iso	1	99.9763	6.55572	12.2522	9.97858	650.46	428.227	0.946359
Col_BL_20190702_A_iso_	colBL	Col_BL_20190702_A_iso	7	102.228	9.48364	11.8587	14.3596	1027.7	569.447	0.88745
Col_BL_20190702_A_iso_	colBL	Col_BL_20190702_A_iso	13	104.541	6.51719	13.768	14.4316	968.072	564.184	0.946497
Col_BL_20190702_A_iso_	colBL	Col_BL_20190702_A_iso	16	104.641	8.45476	13.4954	15.0131	1125.04	604.205	0.920507
Col_BL_20190702_A_iso_	colBL	Col_BL_20190702_A_iso	1	107.4	8.65622	12.1113	11.2419	885.6	505.752	0.915313
Col_BL_20190702_A_iso_	colBL	Col_BL_20190702_A_iso	4	109.68	10.0806	16.106	11.2422	1274.95	666.169	0.859542
Col_BL_20190702_A_iso_	colBL	Col_BL_20190702_A_iso	13	110.767	5.66735	13.3949	15.22	872.019	541.816	0.945033
Col_BL_20190702_A_iso_	colBL	Col_BL_20190702_A_iso	16	112.554	7.55981	14.6754	15.2325	1245.91	672.875	0.937466
Col_BL_20190702_A_iso_	colBL	Col_BL_20190702_A_iso	13	116.023	4.99662	12.6734	14.1702	710.276	490.985	0.934957
Col_BL_20190702_A_iso_	colBL	Col_BL_20190702_A_iso	4	118.173	7.66941	17.6891	14.4405	1268.4	681.229	0.935877
Col_BL_20190702_A_iso_	colBL	Col_BL_20190702_A_iso	16	120.063	7.44293	15.2406	15.1506	1211.6	664.548	0.939023
Col_BL_20190702_A_iso_	colBL	Col_BL_20190702_A_iso	13	122.052	6.9562	12.8268	13.9689	959.761	555.6	0.94402
Col_BL_20190702_A_iso_	colBL	Col_BL_20190702_A_iso	1	123.67	7.11883	15.0264	11.6933	926.301	547.933	0.942613
Col_BL_20190702_A_iso_	colBL	Col_BL_20190702_A_iso	13	128.543	6.43495	13.2454	14.7815	960.029	561.406	0.946739
Col_BL_20190702_A_iso_	colBL	Col_BL_20190702_A_iso	7	130.259	9.06251	12.6889	16.2674	1341.44	667.861	0.903034
Col_BL_20190702_A_iso_	colBL	Col_BL_20190702_A_iso	4	131.077	6.94417	15.2141	12.9357	1015.5	584.505	0.944114
Col_BL_20190702_A_iso_	colBL	Col_BL_20190702_A_iso	1	131.374	8.5539	14.4215	11.985	1113.23	598.393	0.918021
Col_BL_20190702_A_iso_	colBL	Col_BL_20190702_A_iso	9	131.514	9.12307	12.9501	15.5557	1360.56	676.312	0.900982
Col_BL_20190702_A_iso_	colBL	Col_BL_20190702_A_iso	16	135.282	7.33157	12.4016	17.3912	1133.33	626.858	0.940375
Col_BL_20190702_A_iso_	colBL	Col_BL_20190702_A_iso	13	137.175	10.8749	13.3613	15.5583	1781.71	792.558	0.809846
Col_BL_20190702_A_iso_	colBL	Col_BL_20190702_A_iso	4	138.024	7.13048	16.24	14.3603	1160.04	632.582	0.942502
Col_BL_20190702_A_iso_	colBL	Col_BL_20190702_A_iso	7	138.741	7.70921	13.7101	16.9939	1463.13	737.615	0.935268
Col_BL_20190702_A_iso_	colBL	Col_BL_20190702_A_iso	1	139.155	7.09407	14.0486	12.0147	917.723	531.56	0.942844
Col_BL_20190702_A_iso_	colBL	Col_BL_20190702_A_iso	9	140.238	8.78125	13.3362	15.9842	1364.95	676.561	0.911801
Col_BL_20190702_A_iso_	colBL	Col_BL_20190702_A_iso	16	141.877	6.70886	12.6409	18.1077	1086.25	623.73	0.945656
Col_BL_20190702_A_iso_	colBL	Col_BL_20190702_A_iso	13	146.421	7.08653	13.0598	15.6502	1110.09	612.809	0.942913
Col_BL_20190702_A_iso_	colBL	Col_BL_20190702_A_iso	1	146.553	8.00783	13.8433	11.2815	997.782	571.435	0.930145
Col_BL_20190702_A_iso_	colBL	Col_BL_20190702_A_iso	7	146.807	8.17941	13.9727	16.807	1405.75	698.263	0.926737
Col_BL_20190702_A_iso_	colBL	Col_BL_20190702_A_iso	9	148.873	8.2997	13.5266	15.6851	1348.59	668.967	0.924135
Col_BL_20190702_A_iso_	colBL	Col_BL_20190702_A_iso	16	148.815	7.58683	12.6464	16.3554	1184.19	636.519	0.937086
Col_BL_20190702_A_iso_	colBL	Col_BL_20190702_A_iso	1	154.349	8.4939	15.0363	11.6453	1088.3	596.15	0.919542
Col_BL_20190702_A_iso_	colBL	Col_BL_20190702_A_iso	7	154.603	7.24279	14.0663	15.7474	1287.53	676.376	0.941364
Col_BL_20190702_A_iso_	colBL	Col_BL_20190702_A_iso	13	153.739	7.32048	14.6385	14.465	1245.03	651.55	0.940503
Col_BL_20190702_A_iso_	colBL	Col_BL_20190702_A_iso	16	155.814	6.62664	12.8304	15.8955	1186.9	670.062	0.946063
Col_BL_20190702_A_iso_	colBL	Col_BL_20190702_A_iso	9	158.236	10.4136	13.8829	17.126	1767.69	785.611	0.840589
Col_BL_20190702_A_iso_	colBL	Col_BL_20190702_A_iso	16	163.303	7.78619	13.7513	15.879	1264.07	657.253	0.934043
Col_BL_20190702_A_iso_	colBL	Col_BL_20190702_A_iso	7	162.624	9.84143	14.2189	16.8747	1624.84	775.401	0.871609
Col_BL_20190702_A_iso_	colBL	Col_BL_20190702_A_iso	1	163.043	9.03567	15.9882	12.5435	1274.48	654.324	0.903925
Col_BL_20190702_A_iso_	colBL	Col_BL_20190702_A_iso	9	168.384	10.8578	12.99	17.2308	1621.84	755.573	0.811084
Col_BL_20190702_A_iso_	colBL	Col_BL_20190702_A_iso	16	170.904	7.62163	13.8398	15.2845	1329.76	691.222	0.936586
Col_BL_20190702_A_iso_	colBL	Col_BL_20190702_A_iso	13	173.67	7.89637	14.5171	15.5914	1285.62	653.109	0.932175
Col_BL_20190702_A_iso_	colBL	Col_BL_20190702_A_iso	9	176.592	9.77164	13.5294	14.8654	1320.1	650.627	0.874901
Col_BL_20190702_A_iso_	colBL	Col_BL_20190702_A_iso	16	179.077	8.53461	14.635	15.8015	1510.02	743.228	0.918515
Col_BL_20190702_A_iso_	colBL	Col_BL_20190702_A_iso	13	181.215	7.32449	13.8742	14.8557	1166.5	622.814	0.940457
Col_BL_20190702_A_iso_	colBL	Col_BL_20190702_A_iso	9	185.521	8.81326	14.7043	13.7417	1345.03	649.682	0.910864
Col_BL_20190702_A_iso_	colBL	Col_BL_20190702_A_iso	16	188.077	9.34199	15.2551	16.4501	1773.93	805.068	0.893042
Col_BL_20190702_A_iso_	colBL	Col_BL_20190702_A_iso	7	193.247	10.2259	14.3928	16.0256	1815.93	804.454	0.85159
Col_BL_20190702_A_perturbation_1692	colBL	Col_BL_20190702_A_perturbation	13	0	6.14535	6.4626	7.75495	206.547	197.628	0.94699
Col_BL_20190702_A_perturbation_2660	colBL	Col_BL_20190702_A_perturbation	10	0	10.5236	6.22183	6.29465	266.96	239.072	0.833747
Col_BL_20190702_A_perturbation_6407	colBL	Col_BL_20190702_A_perturbation	19	0	6.09103	6.44141	8.15468	188.277	185.616	0.946927
Col_BL_20190702_A_perturbation_7865	colBL	Col_BL_20190702_A_perturbation	22	0	5.71575	5.59116	7.2591	157.009	164.931	0.945387
Col_BL_20190702_A_perturbation_9392	colBL	Col_BL_20190702_A_perturbation	4	0	6.50463	6.49881	7.20023	191.905	177.379	0.946538
Col_BL_20190702_A_perturbation_10614	colBL	Col_BL_20190702_A_perturbation	13	0	6.86425	7.29741	7.31073	203.843	191.61	0.9447
Col_BL_20190702_A_perturbation_10654	colBL	Col_BL_20190702_A_perturbation	16	0	10.0471	7.01061	6.56341	286.927	240.953	0.861307
Col_BL_20190702_A_perturbation_14035	colBL	Col_BL_20190702_A_perturbation	22	0	7.43885	6.69366	7.62462	235.338	208.854	0.939074
Col_BL_20190702_A_perturbation_12510	colBL	Col_BL_20190702_A_perturbation	22	3.76675	6.67876	5.00014	8.9571	188.174	194.064	0.945813
Col_BL_20190702_A_perturbation_10675	colBL	Col_BL_20190702_A_perturbation	10	3.8286	7.37974	7.13295	7.6323	271.627	231.945	0.939806
Col_BL_20190702_A_perturbation_5212	colBL	Col_BL_20190702_A_perturbation	13	4.16062	8.79204	6.56468	9.07199	331.643	261.554	0.911487
Col_BL_20190702_A_perturbation_14664	colBL	Col_BL_20190702_A_perturbation	4	6.05921	8.1691	5.84225	7.36564	243.674	219.054	0.926952
Col_BL_20190702_A_perturbation_2287	colBL	Col_BL_20190702_A_perturbation	1	8.53822	10.7554	6.33154	10.5499	476.529	334.298	0.818334
Col_BL_20190702_A_perturbation_15287	colBL	Col_BL_20190702_A_perturbation	7	8.92144	10.6203	7.04196	10.4307	506.97	339.41	0.827483
Col_BL_20190702_A_perturbation_5562	colBL	Col_BL_20190702_A_perturbation	22	9.8763	8.06937	5.73381	10.6072	273.986	242.54	0.928963
Col_BL_20190702_A_perturbation_7758	colBL	Col_BL_20190702_A_perturbation	10	11.1151	8.25843	6.99297	9.65752	361.089	276.105	0.925048
Col_BL_20190702_A_perturbation_4963	colBL	Col_BL_20190702_A_perturbation	13	11.9548	9.35533	6.90758	11.288	427.297	320.718	0.892531
Col_BL_20190702_A_perturbation_5628	colBL	Col_BL_20190702_A_perturbation	4	13.8277	9.55466	6.44692	8.35645	325.436	254.842	0.884506
Col_BL_20190702_A_perturbation_3916	colBL	Col_BL_20190702_A_perturbation	22	16.1193	8.3572	8.92025	6.64147	310.739	255.468	0.922826
Col_BL_20190702_A_perturbation_8613	colBL	Col_BL_20190702_A_perturbation	7	17.2338	6.6378	6.43804	10.7177	303.201	244.128	0.946012
Col_BL_20190702_A_perturbation_11798	colBL	Col_BL_20190702_A_perturbation	10	19.0817	8.49916	6.58487	9.99446	393.936	296.621	0.91941
Col_BL_20190702_A_perturbation_2188	colBL	Col_BL_20190702_A_perturbation	4	22.0844	10.0249	8.43603	7.23438	482.903	345.853	0.862464
Col_BL_20190702_A_perturbation_8760	colBL	Col_BL_20190702_A_perturbation	22	22.7491	6.9076	9.54012	7.30216	392.489	303.739	0.94439
Col_BL_20190702_A_perturbation_6999	colBL	Col_BL_20190702_A_perturbation	7	23.3619	6.70134	6.75174	10.768	344.695	269.217	0.945696
Col_BL_20190702_A_perturbation_4492	colBL	Col_BL_20190702_A_perturbation	16	26.8549	8.61945	10.5109	9.18104	516.826	351.75	0.916303
Col_BL_20190702_A_perturbation_8486	colBL	Col_BL_20190702_A_perturbation	10	27.2068	9.12074	7.28391	11.3076	526.366	361.939	0.901062
Col_BL_20190702_A_perturbation_5667	colBL	Col_BL_20190702_A_perturbation	22	28.6528	5.91307	9.73423	11.6678	469.753	347.685	0.946448
Col_BL_20190702_A_perturbation_5308	colBL	Col_BL_20190702_A_perturbation	19	28.941	10.77	10.0401	9.25777	658.073	424.579	0.817317
Col_BL_20190702_A_perturbation_4148	colBL	Col_BL_20190702_A_perturbation	7	30.0636	7.55894	10.6823	7.02086	372.758	301.745	0.937478
Col_BL_20190702_A_perturbation_3199	colBL	Col_BL_20190702_A_perturbation	13	32.4102	8.83129	11.0178	11.8615	733.046	439.294	0.91033
Col_BL_20190702_A_perturbation_4791	colBL	Col_BL_20190702_A_perturbation	22	33.7189	5.26574	10.0395	11.1895	434.191	333.4	0.940345
Col_BL_20190702_A_perturbation_9469	colBL	Col_BL_20190702_A_perturbation	7	36.9983	7.46166	10.4832	7.67223	462.022	343.168	0.938783
Col_BL_20190702_A_perturbation_5263	colBL	Col_BL_20190702_A_perturbation	4	37.5747	7.11065	10.571	8.40302	472.419	326.779	0.94269
Col_BL_20190702_A_perturbation_7281	colBL	Col_BL_20190702_A_perturbation	19	38.4234	10.1126	11.584	9.3644	739.207	471.571	0.857832
Col_BL_20190702_A_perturbation_4068	colBL	Col_BL_20190702_A_perturbation	22	38.6309	5.60647	11.1081	11.3484	542.178	385.33	0.944529
Col_BL_20190702_A_perturbation_8683	colBL	Col_BL_20190702_A_perturbation	13	40.3321	8.0238	11.3224	12.2837	831.149	481.728	0.929843
Col_BL_20190702_A_perturbation_12377	colBL	Col_BL_20190702_A_perturbation	7	43.677	6.6657	11.1219	8.03005	445.435	330.648	0.945879
Col_BL_20190702_A_perturbation_15371	colBL	Col_BL_20190702_A_perturbation	22	44.0163	5.40988	11.282	12.5024	553.849	390.815	0.942423
Col_BL_20190702_A_perturbation_10608	colBL	Col_BL_20190702_A_perturbation	4	44.0421	6.81058	11.5887	9.16571	534.96	353.976	0.945057
Col_BL_20190702_A_perturbation_11302	colBL	Col_BL_20190702_A_perturbation	13	48.0218	7.99905	12.2284	12.4791	871.227	489.579	0.93031
Col_BL_20190702_A_perturbation_11334	colBL	Col_BL_20190702_A_perturbation	7	49.8939	6.41773	11.9447	8.32561	455.898	338.896	0.946781
Col_BL_20190702_A_perturbation_13572	colBL	Col_BL_20190702_A_perturbation	22	50.0884	7.27755	11.7778	11.8825	727.694	447.27	0.940986
Col_BL_20190702_A_perturbation_6286	colBL	Col_BL_20190702_A_perturbation	16	51.4054	8.04106	13.7344	14.6872	1091.97	574.622	0.929513
Col_BL_20190702_A_perturbation_6607	colBL	Col_BL_20190702_A_perturbation	4	51.4537	8.46366	11.8767	9.44802	747.94	445.806	0.92029
Col_BL_20190702_A_perturbation_1766	colBL	Col_BL_20190702_A_perturbation	13	55.6614	7.61818	13.0401	13.3756	933.959	526.705	0.936636
Col_BL_20190702_A_perturbation_13739	colBL	Col_BL_20190702_A_perturbation	7	56.1619	7.59189	11.5259	12.2865	831.61	491.129	0.937014
Col_BL_20190702_A_perturbation_4498	colBL	Col_BL_20190702_A_perturbation	22	56.4064	6.34568	11.7743	12.1385	687.962	446.563	0.946919
Col_BL_20190702_A_perturbation_7369	colBL	Col_BL_20190702_A_perturbation	4	58.702	7.18824	11.8931	11.1919	674.566	426.183	0.941932
Col_BL_20190702_A_perturbation_793	colBL	Col_BL_20190702_A_perturbation	16	59.0019	7.67585	15.035	14.9372	1074.67	587.727	0.93578
Col_BL_20190702_A_perturbation_5574	colBL	Col_BL_20190702_A_perturbation	7	62.6199	6.8287	11.4286	13.0911	762.927	480.745	0.94494
Col_BL_20190702_A_perturbation_1797	colBL	Col_BL_20190702_A_perturbation	22	63.1665	7.3658	12.8009	13.1719	938.397	543.318	0.939973
Col_BL_20190702_A_perturbation_620	colBL	Col_BL_20190702_A_perturbation	13	63.096	7.86072	14.0736	15.0372	1253.76	662.484	0.932794
Col_BL_20190702_A_perturbation_4891	colBL	Col_BL_20190702_A_perturbation	1	63.1762	9.81473	10.9576	9.42896	742.742	434.882	0.872881
Col_BL_20190702_A_perturbation_8372	colBL	Col_BL_20190702_A_perturbation	4	65.7256	7.38726	12.1593	10.4646	757.335	462.534	0.939715
Col_BL_20190702_A_perturbation_2117	colBL	Col_BL_20190702_A_perturbation	16	66.9314	8.68533	15.6153	14.9076	1357.41	671.415	0.914515
Col_BL_20190702_A_perturbation_14377	colBL	Col_BL_20190702_A_perturbation	22	69.9417	6.59618	13.7045	13.8972	1018.37	598.992	0.946197
Col_BL_20190702_A_perturbation_13454	colBL	Col_BL_20190702_A_perturbation	1	72.6001	9.19587	11.4651	9.73779	761.123	454.502	0.898433
Col_BL_20190702_A_perturbation_13108	colBL	Col_BL_20190702_A_perturbation	4	73.1189	7.95384	12.0542	11.8387	848.321	491.312	0.931146
Col_BL_20190702_A_perturbation_1009	colBL	Col_BL_20190702_A_perturbation	16	75.6916	9.04093	14.4177	15.0936	1349.89	661.585	0.903751
Col_BL_20190702_A_perturbation_4117	colBL	Col_BL_20190702_A_perturbation	22	78.0469	10.2311	15.5963	15.2614	1843.02	826.419	0.851297
Col_BL_20190702_A_perturbation_12655	colBL	Col_BL_20190702_A_perturbation	13	78.5284	7.56286	18.0895	14.8581	1379.76	737.614	0.937424
Col_BL_20190702_A_perturbation_13830	colBL	Col_BL_20190702_A_perturbation	7	78.9849	9.09637	12.7799	13.7327	1310.22	676.027	0.901894
Col_BL_20190702_A_perturbation_13828	colBL	Col_BL_20190702_A_perturbation	4	79.8784	7.1959	11.956	15.0382	971.949	564.187	0.941854
Col_BL_20190702_A_perturbation_7926	colBL	Col_BL_20190702_A_perturbation	1	81.5956	9.8334	11.5523	10.495	890.954	497.354	0.871993
Col_BL_20190702_A_perturbation_825	colBL	Col_BL_20190702_A_perturbation	4	86.5149	6.36673	12.271	15.0851	944.292	571.75	0.946884
Col_BL_20190702_A_perturbation_1140	colBL	Col_BL_20190702_A_perturbation	7	87.7272	8.8371	11.5501	13.5081	1086.94	607.543	0.910157
Col_BL_20190702_A_perturbation_7335	colBL	Col_BL_20190702_A_perturbation	22	87.9446	9.94431	15.9508	15.4895	1976.86	884.259	0.86657
Col_BL_20190702_A_perturbation_7635	colBL	Col_BL_20190702_A_perturbation	1	89.2285	7.05055	12.9189	9.83899	607.161	396.146	0.943235
Col_BL_20190702_A_perturbation_972	colBL	Col_BL_20190702_A_perturbation	16	92.2675	6.71933	14.6001	14.5654	1001.35	569.169	0.945599
Col_BL_20190702_A_perturbation_3521	colBL	Col_BL_20190702_A_perturbation	4	92.4958	6.20152	13.3604	13.7769	828.511	518.683	0.947018
Col_BL_20190702_A_perturbation_5175	colBL	Col_BL_20190702_A_perturbation	22	95.4578	4.74566	15.5191	15.7422	909.308	629.092	0.927594
Col_BL_20190702_A_perturbation_8371	colBL	Col_BL_20190702_A_perturbation	1	95.7159	6.82457	12.6045	11.4884	740.179	461.188	0.944967
Col_BL_20190702_A_perturbation_10024	colBL	Col_BL_20190702_A_perturbation	7	96.399	8.89332	13.2097	13.3165	1254.28	647.308	0.908455
Col_BL_20190702_A_perturbation_10086	colBL	Col_BL_20190702_A_perturbation	4	98.1227	5.93991	13.4207	14.5405	913.231	569.942	0.946548
Col_BL_20190702_A_perturbation_1695	colBL	Col_BL_20190702_A_perturbation	16	98.3927	5.94064	14.7558	16.6473	976.363	586.619	0.94655
Col_BL_20190702_A_perturbation_12460	colBL	Col_BL_20190702_A_perturbation	22	99.5622	4.51709	14.4841	14.5591	776.528	583.843	0.918129
Col_BL_20190702_A_perturbation_11588	colBL	Col_BL_20190702_A_perturbation	1	101.94	5.92576	12.2799	13.1827	724.105	477.214	0.946497
Col_BL_20190702_A_perturbation_10279	colBL	Col_BL_20190702_A_perturbation	4	103.786	6.24148	14.2744	14.245	970.481	637.745	0.947015
Col_BL_20190702_A_perturbation_10238	colBL	Col_BL_20190702_A_perturbation	22	103.979	4.55413	16.2627	16.2862	931.296	644.297	0.919883
Col_BL_20190702_A_perturbation_4915	colBL	Col_BL_20190702_A_perturbation	16	104.291	6.18217	16.207	16.7551	1036.02	617.469	0.947013
Col_BL_20190702_A_perturbation_10703	colBL	Col_BL_20190702_A_perturbation	7	104.935	8.38637	13.1551	13.6505	1152.83	616.004	0.922146
Col_BL_20190702_A_perturbation_10452	colBL	Col_BL_20190702_A_perturbation	1	107.796	6.50077	12.553	12.7486	787.732	481.537	0.946551
Col_BL_20190702_A_perturbation_12565	colBL	Col_BL_20190702_A_perturbation	22	108.505	5.17946	14.8	15.439	987.337	640.684	0.938851
Col_BL_20190702_A_perturbation_11389	colBL	Col_BL_20190702_A_perturbation	4	109.709	5.72968	13.7545	14.7875	879.985	543.478	0.945482
Col_BL_20190702_A_perturbation_12909	colBL	Col_BL_20190702_A_perturbation	16	109.874	5.41807	17.3376	17.7554	1182.59	724.075	0.942526
Col_BL_20190702_A_perturbation_10246	colBL	Col_BL_20190702_A_perturbation	13	110.148	10.1988	12.9304	13.6023	1254.56	635.121	0.85311
Col_BL_20190702_A_perturbation_5038	colBL	Col_BL_20190702_A_perturbation	7	112.934	8.25483	13.4927	13.341	1233.74	644.889	0.925127
Col_BL_20190702_A_perturbation_14374	colBL	Col_BL_20190702_A_perturbation	1	115.241	8.75782	13.4121	14.8773	1407.59	709.546	0.912476
Col_BL_20190702_A_perturbation_10992	colBL	Col_BL_20190702_A_perturbation	4	115.75	6.33761	13.2042	14.4194	916.722	553.71	0.946931
Col_BL_20190702_A_perturbation_15150	colBL	Col_BL_20190702_A_perturbation	22	115.876	9.82597	15.3618	15.9997	1858.33	833.788	0.872347
Col_BL_20190702_A_perturbation_3429	colBL	Col_BL_20190702_A_perturbation	16	117.277	9.49375	19.2498	17.1883	2308.64	1011.45	0.887037
Col_BL_20190702_A_perturbation_4055	colBL	Col_BL_20190702_A_perturbation	13	119.33	9.50693	13.0427	13.0337	1251.03	631.327	0.886495
Col_BL_20190702_A_perturbation_8811	colBL	Col_BL_20190702_A_perturbation	4	121.107	5.945	13.104	14.9528	861.49	625.19	0.946566
Col_BL_20190702_A_perturbation_1679	colBL	Col_BL_20190702_A_perturbation	7	121.83	9.91018	12.7922	15.0322	1431.67	708.081	0.868267
Col_BL_20190702_A_perturbation_13972	colBL	Col_BL_20190702_A_perturbation	1	123.864	8.89076	14.8959	15.7377	1577.83	739.194	0.908534
Col_BL_20190702_A_perturbation_14136	colBL	Col_BL_20190702_A_perturbation	22	125.308	9.71968	15.3099	16.4207	1878.29	855.902	0.877287
Col_BL_20190702_A_perturbation_10521	colBL	Col_BL_20190702_A_perturbation	4	127.642	7.01704	12.3892	15.2389	1037.78	612.885	0.943524
Col_BL_20190702_A_perturbation_632	colBL	Col_BL_20190702_A_perturbation	13	129.266	10.3086	13.6859	12.5616	1325.4	642.377	0.846846
Col_BL_20190702_A_perturbation_13281	colBL	Col_BL_20190702_A_perturbation	7	130.833	8.86247	13.0254	13.6896	1322.86	696.329	0.909395
Col_BL_20190702_A_perturbation_13900	colBL	Col_BL_20190702_A_perturbation	1	131.009	5.39556	13.4021	14.986	910.446	582.457	0.942238
Col_BL_20190702_A_perturbation_7060	colBL	Col_BL_20190702_A_perturbation	4	134.33	6.69788	13.7356	14.7415	946.31	574.05	0.945715
Col_BL_20190702_A_perturbation_41	colBL	Col_BL_20190702_A_perturbation	22	134.96	10.0829	14.7015	17.1546	1942.7	864.739	0.85942
Col_BL_20190702_A_perturbation_923	colBL	Col_BL_20190702_A_perturbation	10	135.838	11.0055	13.1099	17.2609	1716.52	796.416	0.800138
Col_BL_20190702_A_perturbation_2808	colBL	Col_BL_20190702_A_perturbation	1	136.127	5.56624	14.271	15.0899	943.537	599.328	0.94416
Col_BL_20190702_A_perturbation_10731	colBL	Col_BL_20190702_A_perturbation	16	138.337	10.27	15.832	17.8722	1910.92	852.447	0.849081
Col_BL_20190702_A_perturbation_12670	colBL	Col_BL_20190702_A_perturbation	13	139.53	10.7755	15.5929	12.1832	1552.27	730.131	0.816932
Col_BL_20190702_A_perturbation_1537	colBL	Col_BL_20190702_A_perturbation	7	140.016	10.0102	12.6053	15.3823	1523.98	768.851	0.863223
Col_BL_20190702_A_perturbation_693	colBL	Col_BL_20190702_A_perturbation	4	140.152	5.08575	13.2226	13.9959	670.152	471.677	0.936988
Col_BL_20190702_A_perturbation_13248	colBL	Col_BL_20190702_A_perturbation	1	141.329	5.14708	13.6023	15.4468	882.008	598.307	0.938237
Col_BL_20190702_A_perturbation_4469	colBL	Col_BL_20190702_A_perturbation	22	142.467	5.76611	13.972	17.1581	1135.88	690.308	0.945715
Col_BL_20190702_A_perturbation_2515	colBL	Col_BL_20190702_A_perturbation	4	145.17	5.46071	13.2857	15.4096	798.993	543.924	0.943042
Col_BL_20190702_A_perturbation_15338	colBL	Col_BL_20190702_A_perturbation	10	145.191	8.62376	13.5645	16.0289	1435.02	721.368	0.916188
Col_BL_20190702_A_perturbation_8338	colBL	Col_BL_20190702_A_perturbation	1	146.418	5.2793	13.9735	15.558	913.748	593.672	0.940562
Col_BL_20190702_A_perturbation_1131	colBL	Col_BL_20190702_A_perturbation	22	148.136	6.27614	15.2064	16.5973	1188.29	683.555	0.946997
Col_BL_20190702_A_perturbation_2714	colBL	Col_BL_20190702_A_perturbation	7	149.531	9.3898	13.5507	16.4934	1616.63	817.446	0.891196
Col_BL_20190702_A_perturbation_14655	colBL	Col_BL_20190702_A_perturbation	1	151.788	5.83961	15.4194	14.2384	1060.36	648.251	0.946122
Col_BL_20190702_A_perturbation_7096	colBL	Col_BL_20190702_A_perturbation	4	151.976	8.35425	13.0888	15.9133	1276.8	675.061	0.922894
Col_BL_20190702_A_perturbation_9092	colBL	Col_BL_20190702_A_perturbation	10	153.226	7.93145	12.966	16.6818	1397.08	727.088	0.931551
Col_BL_20190702_A_perturbation_11764	colBL	Col_BL_20190702_A_perturbation	22	156.432	10.8604	18.2075	19.8556	2744.47	1094.76	0.810896
Col_BL_20190702_A_perturbation_12982	colBL	Col_BL_20190702_A_perturbation	1	157.545	6.71213	17.0555	15.9398	1515.41	810.925	0.945639
Col_BL_20190702_A_perturbation_14181	colBL	Col_BL_20190702_A_perturbation	7	158.64	9.54729	12.8074	16.1555	1497.94	737.764	0.884816
Col_BL_20190702_A_perturbation_12535	colBL	Col_BL_20190702_A_perturbation	4	159.575	7.33988	13.1104	15.6351	1154.74	644.513	0.940279
Col_BL_20190702_A_perturbation_11468	colBL	Col_BL_20190702_A_perturbation	10	161.38	8.97367	13.1996	16.3221	1447.78	731.569	0.905937
Col_BL_20190702_A_perturbation_14384	colBL	Col_BL_20190702_A_perturbation	1	164.437	7.08787	18.1602	16.8156	1798.31	894.583	0.942901
Col_BL_20190702_A_perturbation_12821	colBL	Col_BL_20190702_A_perturbation	22	166.093	8.99891	21.6328	19.364	3039.46	1246.69	0.905126
Col_BL_20190702_A_perturbation_12221	colBL	Col_BL_20190702_A_perturbation	13	166.209	9.23419	18.311	19.666	2532.61	1055.26	0.897055
Col_BL_20190702_A_perturbation_7881	colBL	Col_BL_20190702_A_perturbation	4	167.528	8.694	14.1415	17.0619	1359.43	686.784	0.914276
Col_BL_20190702_A_perturbation_8178	colBL	Col_BL_20190702_A_perturbation	7	168.045	10.5452	13.4479	16.5602	1900.14	865.855	0.832368
Col_BL_20190702_A_perturbation_2966	colBL	Col_BL_20190702_A_perturbation	10	170.029	8.7096	13.4981	16.3756	1451.72	733.999	0.913841
Col_BL_20190702_A_perturbation_13641	colBL	Col_BL_20190702_A_perturbation	1	171.115	6.3815	20.0227	14.7402	1715.2	918.818	0.946857
Col_BL_20190702_A_perturbation_4317	colBL	Col_BL_20190702_A_perturbation	13	175.476	10.2479	16.353	18.8963	2446.75	1010.11	0.850344
Col_BL_20190702_A_perturbation_4950	colBL	Col_BL_20190702_A_perturbation	4	176.345	10.3684	13.2644	16.2185	1550.44	749.855	0.843315
Col_BL_20190702_A_perturbation_1426	colBL	Col_BL_20190702_A_perturbation	10	178.473	8.36105	12.5558	17.4444	1491.6	755.272	0.922737
Col_BL_20190702_A_perturbation_5683	colBL	Col_BL_20190702_A_perturbation	1	179.538	10.1214	21.6649	18.6373	3376.54	1319.78	0.857358
Col_BL_20190702_A_perturbation_6748	colBL	Col_BL_20190702_A_perturbation	13	184.08	7.38971	14.7754	16.2429	1275.47	673.983	0.939685
Col_BL_20190702_A_perturbation_7778	colBL	Col_BL_20190702_A_perturbation	10	186.607	8.06782	13.3358	16.0574	1326.87	698.496	0.928994
Col_BL_20190702_A_perturbation_8782	colBL	Col_BL_20190702_A_perturbation	13	191.86	8.83845	14.7844	17.4185	1699.13	812.769	0.910117
Col_BL_20190702_A_perturbation_1390	colBL	Col_BL_20190702_A_perturbation	16	192.719	9.25387	15.3753	15.2197	1693.46	784.745	0.896338
Col_BL_20190702_A_perturbation_7648	colBL	Col_BL_20190702_A_perturbation	10	194.61	8.88073	15.0814	16.5857	1590.65	761.531	0.90884
Col_BL_20190702_A_perturbation_12276	colBL	Col_BL_20190702_A_perturbation	4	201.269	6.98157	17.1844	11.6907	1125.69	636.779	0.943818
Col_BL_20190702_A_perturbation_6103	colBL	Col_BL_20190702_A_perturbation	16	202.251	10.3843	16.3233	16.0879	2035.03	873.952	0.842362
Col_BL_20190702_A_perturbation_4792	colBL	Col_BL_20190702_A_perturbation	4	208.857	8.69713	20.9151	14.8349	2044.63	920.533	0.914189
Col_BL_20190702_A_perturbation_13334	colBL	Col_BL_20190702_A_perturbation	10	214.655	10.7537	14.6596	18.664	2256.34	958.699	0.818452
Col_BL_20190702_A_perturbation_13738	colBL	Col_BL_20190702_A_perturbation	13	234.562	10.8896	16.4631	18.1627	2301.47	947.61	0.808776
col_20191029_03_3605	col	col_20191029_03	5	0	6.77913	9.83567	7.66145	228.512	288.61	0.824918
col_20191029_03_5124	col	col_20191029_03	14	3.58873	5.63612	8.28952	5.74381	166.42	165.281	0.908224
col_20191029_03_6241	col	col_20191029_03	20	4.84697	4.86353	5.78978	6.48221	125.493	112.023	0.924785
col_20191029_03_19964	col	col_20191029_03	20	9.21416	4.8759	5.32351	7.28738	149.762	143.25	0.924722
col_20191029_03_3342	col	col_20191029_03	17	10.292	6.5945	7.74996	7.41447	194.072	217.97	0.844783
col_20191029_03_2413	col	col_20191029_03	8	10.5875	4.69684	8.12185	11.4305	243.677	272.271	0.924966
col_20191029_03_780	col	col_20191029_03	5	10.8039	4.76703	8.04823	8.84775	198.056	207.236	0.925047
col_20191029_03_6626	col	col_20191029_03	11	11.6145	4.43771	8.5275	8.85503	231.166	246.612	0.922453
col_20191029_03_5817	col	col_20191029_03	20	13.5148	4.01768	5.17046	6.48856	133.97	111.105	0.908427
col_20191029_03_5372	col	col_20191029_03	5	14.6452	4.23328	8.67124	9.6239	230.956	252.976	0.917506
col_20191029_03_7537	col	col_20191029_03	8	14.7298	4.44112	7.9495	10.5431	245.119	283.153	0.922511
col_20191029_03_5239	col	col_20191029_03	11	15.7597	4.40846	8.13801	10.0025	252.037	276.496	0.921924
col_20191029_03_2632	col	col_20191029_03	17	16.3859	5.69726	7.08643	7.85661	181.611	189.943	0.90578
col_20191029_03_4459	col	col_20191029_03	20	17.2662	5.12785	8.40115	6.83101	180.054	192.539	0.921987
col_20191029_03_5123	col	col_20191029_03	5	18.2177	3.82174	8.1537	8.69888	230.815	238.098	0.895293
col_20191029_03_6117	col	col_20191029_03	8	18.9893	4.4719	8.11142	10.2749	241.598	265.67	0.923003
col_20191029_03_1433	col	col_20191029_03	11	19.9372	4.42905	10.0949	11.304	308.105	357.862	0.922302
col_20191029_03_3344	col	col_20191029_03	5	21.7831	4.05423	8.2618	9.0331	224.016	236.583	0.910308
col_20191029_03_5378	col	col_20191029_03	20	22.7194	6.39609	10.8397	10.1301	355.923	507.898	0.862972
col_20191029_03_3442	col	col_20191029_03	8	23.0539	4.68641	8.04922	11.4722	283.194	340.621	0.924933
col_20191029_03_2342	col	col_20191029_03	11	24.0798	4.56688	9.75709	11.2882	312.404	370.811	0.924167
col_20191029_03_1206	col	col_20191029_03	5	25.0609	4.01214	10.239	9.16208	255.228	277.482	0.908129
col_20191029_03_644	col	col_20191029_03	8	26.6246	4.42099	10.5084	14.9637	426.424	543.284	0.922157
col_20191029_03_2917	col	col_20191029_03	17	28.0974	3.42249	8.02098	8.50431	199.175	164.37	0.843222
col_20191029_03_6499	col	col_20191029_03	20	28.6758	5.83279	11.2303	10.4888	358.951	512.645	0.899695
col_20191029_03_3319	col	col_20191029_03	11	28.8313	5.63986	11.4612	10.7652	356.108	495.369	0.90808
col_20191029_03_572	col	col_20191029_03	5	29.008	4.28553	9.91089	10.124	291.413	340.578	0.919065
col_20191029_03_2140	col	col_20191029_03	14	30.2081	5.50761	11.6217	9.70694	365.093	449.84	0.912783
col_20191029_03_46369	col	col_20191029_03	8	31.1279	4.38929	9.97087	12.3516	338.376	410.344	0.921548
col_20191029_03_42103	col	col_20191029_03	17	31.7991	4.76517	9.2854	12.0188	310.218	379.34	0.925048
col_20191029_03_340	col	col_20191029_03	5	33.4345	4.68097	11.4435	10.5822	321.049	401.64	0.924914
col_20191029_03_1809	col	col_20191029_03	20	33.9233	5.35251	11.3132	9.6639	335.321	444.218	0.917291
col_20191029_03_2640	col	col_20191029_03	11	34.216	5.41023	10.6152	11.3547	347.685	475.903	0.915737
col_20191029_03_7574	col	col_20191029_03	14	35.0831	5.19217	12.7685	10.417	402.175	552.259	0.92086
col_20191029_03_60197	col	col_20191029_03	8	36.3121	6.20275	12.3325	13.0435	449.123	709.359	0.87787
col_20191029_03_6169	col	col_20191029_03	5	37.4126	4.30305	11.5242	9.4829	323.827	392.133	0.919539
col_20191029_03_5489	col	col_20191029_03	11	38.9815	5.72097	11.6801	11.9433	420.499	603.007	0.904783
col_20191029_03_1532	col	col_20191029_03	20	39.5276	6.27224	11.8616	10.6262	421.097	625.784	0.872817
col_20191029_03_1295	col	col_20191029_03	14	40.108	4.94741	13.2588	10.7958	381.18	521.581	0.924221
col_20191029_03_752	col	col_20191029_03	8	41.5548	5.46515	12.083	15.6347	522.439	804.534	0.914123
col_20191029_03_6425	col	col_20191029_03	5	42.2297	5.07738	12.1898	11.2349	383.14	541.678	0.92275
col_20191029_03_7430	col	col_20191029_03	14	44.7104	4.60473	13.0053	9.94812	383.846	480.904	0.92449
col_20191029_03_6541	col	col_20191029_03	11	44.8986	5.91878	11.749	12.4808	428.438	643.789	0.895333
col_20191029_03_3690	col	col_20191029_03	8	46.0037	3.94054	10.7093	13.4135	386.941	459.96	0.903916
col_20191029_03_2523	col	col_20191029_03	20	46.0351	6.66854	11.7267	10.9326	421.009	669.687	0.837174
col_20191029_03_2109	col	col_20191029_03	5	46.7602	4.32852	12.6237	11.3146	381.9	489.518	0.920187
col_20191029_03_1981	col	col_20191029_03	14	49.4819	5.32103	14.6888	12.1228	453.016	655.32	0.918078
col_20191029_03_2095	col	col_20191029_03	8	49.6861	4.06415	10.313	14.5511	416.493	496.909	0.910791
col_20191029_03_2060	col	col_20191029_03	11	50.3347	5.21652	12.2335	13.0466	446.594	643.662	0.920388
col_20191029_03_5209	col	col_20191029_03	5	50.9339	4.24648	13.2681	10.9751	384.538	492.781	0.917921
col_20191029_03_640	col	col_20191029_03	20	52.3579	6.39085	12.2492	11.1982	436.758	677.738	0.863411
col_20191029_03_6328	col	col_20191029_03	8	54.0463	4.93027	11.7942	13.9649	442.381	618.961	0.924361
col_20191029_03_7352	col	col_20191029_03	14	54.6188	4.99105	14.078	11.7161	486.895	705.794	0.923807
col_20191029_03_1663	col	col_20191029_03	5	55.3104	4.67717	14.2016	11.9196	428.211	592.559	0.9249
col_20191029_03_4447	col	col_20191029_03	11	56.2809	6.92068	11.333	13.1168	494.712	815.479	0.807592
col_20191029_03_7433	col	col_20191029_03	8	58.5509	4.31399	10.8882	14.2327	423.333	563.865	0.919823
col_20191029_03_5848	col	col_20191029_03	20	58.7989	6.69163	13.2256	12.3579	490.545	818.926	0.834705
col_20191029_03_1020	col	col_20191029_03	17	59.3482	4.37013	11.9464	13.9452	397.252	499.34	0.921146
col_20191029_03_1283	col	col_20191029_03	14	59.4045	4.86272	14.4976	12.608	459.301	646.846	0.924789
col_20191029_03_1721	col	col_20191029_03	5	60.786	6.30943	14.596	13.504	519.657	884.275	0.869976
col_20191029_03_3188	col	col_20191029_03	11	62.3639	5.77578	13.6376	14.1755	508.28	788.411	0.90237
col_20191029_03_5727	col	col_20191029_03	8	62.7383	3.65688	9.64174	13.2422	346.149	374.127	0.879013
col_20191029_03_4083	col	col_20191029_03	17	63.3993	4.09417	13.1417	13.1674	417.196	533.81	0.91219
col_20191029_03_6455	col	col_20191029_03	14	64.2371	5.23757	14.5609	12.3449	525.842	795.912	0.919959
col_20191029_03_3721	col	col_20191029_03	8	66.3463	4.38095	11.3251	15.4065	452.08	587.623	0.921376
col_20191029_03_1387	col	col_20191029_03	5	66.5917	5.11741	13.2279	13.6719	464.77	697.87	0.922153
col_20191029_03_3266	col	col_20191029_03	17	67.2932	4.21012	11.1193	13.5967	376.83	465.576	0.916744
col_20191029_03_4943	col	col_20191029_03	11	68.2066	6.00923	12.8579	14.6346	544.391	870.641	0.890298
col_20191029_03_5949	col	col_20191029_03	14	69.7277	5.47114	15.9196	12.6484	565.229	909.462	0.913939
col_20191029_03_4687	col	col_20191029_03	8	70.5349	3.85384	10.4695	15.365	412.623	484.715	0.897846
col_20191029_03_3768	col	col_20191029_03	20	71.0589	5.12758	13.9416	13.8811	509.746	760.087	0.921991
col_20191029_03_19846	col	col_20191029_03	5	71.1333	4.28455	12.405	13.9044	413.473	524.831	0.919037
col_20191029_03_5709	col	col_20191029_03	8	74.3682	4.30011	12.873	13.5126	452.528	590.015	0.919461
col_20191029_03_1258	col	col_20191029_03	5	74.9295	3.57226	14.1684	12.2859	412.043	471.323	0.86813
col_20191029_03_5715	col	col_20191029_03	14	75.0017	5.44932	16.1317	12.3655	532.59	811.576	0.914602
col_20191029_03_346	col	col_20191029_03	17	76.139	4.15158	9.85969	13.0534	348.608	415.678	0.914605
col_20191029_03_6432	col	col_20191029_03	20	76.3252	5.72072	13.0136	13.9851	498.144	768.717	0.904794
col_20191029_03_4582	col	col_20191029_03	8	78.9531	5.06989	11.8154	14.4904	468.519	675.708	0.922854
col_20191029_03_7234	col	col_20191029_03	5	79.6482	6.40266	13.2857	16.6678	593.043	1038.85	0.862419
col_20191029_03_2387	col	col_20191029_03	11	80.5624	4.0315	11.6021	13.8869	430.466	528.513	0.909157
col_20191029_03_3653	col	col_20191029_03	20	81.3267	5.15728	13.9279	13.4213	528.665	759.083	0.921492
col_20191029_03_6813	col	col_20191029_03	8	84.2091	5.35341	13.3356	15.0514	528.507	824.379	0.917268
col_20191029_03_530	col	col_20191029_03	14	84.9093	3.94202	16.5834	14.0564	511.423	648.195	0.90401
col_20191029_03_7528	col	col_20191029_03	11	84.9604	4.68268	12.5572	13.0284	430.046	564.092	0.92492
col_20191029_03_193	col	col_20191029_03	5	86.1837	6.41133	14.8074	15.5354	591.142	1029.24	0.861684
col_20191029_03_3885	col	col_20191029_03	20	86.6376	4.97342	13.7473	13.4762	509.021	782.016	0.923984
col_20191029_03_2976	col	col_20191029_03	14	88.7618	4.37021	15.8745	13.9892	530.628	728.475	0.921148
col_20191029_03_1795	col	col_20191029_03	8	88.8173	3.79963	11.5674	14.45	439.904	531.899	0.89343
col_20191029_03_5703	col	col_20191029_03	17	90.8852	4.30625	12.5636	14.3956	407.029	448.636	0.919623
col_20191029_03_30690	col	col_20191029_03	20	92.1497	5.81505	12.0475	13.8042	463.855	710.56	0.900546
col_20191029_03_5917	col	col_20191029_03	5	92.1953	6.00933	14.1438	14.7213	584.728	990.307	0.890292
col_20191029_03_31135	col	col_20191029_03	8	93.5721	6.00743	13.2737	15.309	589.316	950.938	0.890402
col_20191029_03_6664	col	col_20191029_03	14	93.7289	5.59339	16.3458	13.0905	591.995	973.669	0.909826
col_20191029_03_3258	col	col_20191029_03	17	94.7236	4.16473	13.7975	14.9776	527.315	719.117	0.915113
col_20191029_03_5389	col	col_20191029_03	20	96.8112	4.46456	12.6431	14.2691	463.228	623.598	0.922891
col_20191029_03_3205	col	col_20191029_03	11	96.978	4.46015	15.0117	14.7364	577.19	809.07	0.922822
col_20191029_03_2927	col	col_20191029_03	17	98.8353	4.49738	13.247	16.0703	586.407	828.342	0.923366
col_20191029_03_4890	col	col_20191029_03	8	99.1456	5.28462	12.1012	15.0332	534.723	790.964	0.918935
col_20191029_03_6582	col	col_20191029_03	14	99.5609	5.71664	17.6295	13.6372	658.955	1106.55	0.904967
col_20191029_03_4423	col	col_20191029_03	11	101.254	4.55448	12.1487	15.4661	516.964	701.787	0.924044
col_20191029_03_3648	col	col_20191029_03	17	103.701	4.83319	14.2525	14.4559	572.448	847.928	0.924913
col_20191029_03_5957	col	col_20191029_03	8	104.874	6.50676	13.1544	14.9654	603.486	1050.8	0.853211
col_20191029_03_37	col	col_20191029_03	14	105.186	5.98148	17.9465	14.5383	649.949	1104.67	0.891892
col_20191029_03_35581	col	col_20191029_03	17	108.203	4.56544	14.0037	14.0549	529.063	739.752	0.924153
col_20191029_03_7363	col	col_20191029_03	20	108.572	6.37218	14.347	14.5266	574.26	985.223	0.864959
col_20191029_03_2454	col	col_20191029_03	11	110.542	4.4227	13.445	17.3559	607.651	858.31	0.922189
col_20191029_03_997	col	col_20191029_03	14	111.088	6.28692	17.867	13.9054	701.722	1220.49	0.871707
col_20191029_03_3670	col	col_20191029_03	8	111.145	6.05202	11.6441	14.588	574.617	923.014	0.887749
col_20191029_03_3887	col	col_20191029_03	5	112.051	4.90943	13.0275	14.9773	518.783	746.717	0.924515
col_20191029_03_39766	col	col_20191029_03	17	113.128	5.29034	19.5132	16.3453	897.219	1520.03	0.918804
col_20191029_03_7087	col	col_20191029_03	20	113.95	4.57788	11.862	12.4882	427.427	559.975	0.924269
col_20191029_03_5169	col	col_20191029_03	11	115.202	4.93303	15.6378	15.8416	655.25	992.435	0.92434
col_20191029_03_632	col	col_20191029_03	5	117.051	5.37226	14.0308	14.6985	552.24	854.75	0.916775
col_20191029_03_5395	col	col_20191029_03	17	117.361	3.94251	13.5806	14.2246	483.346	606.917	0.904041
col_20191029_03_6031	col	col_20191029_03	8	117.475	6.97142	12.434	15.5289	596.217	1055.56	0.800913
col_20191029_03_5847	col	col_20191029_03	20	119.315	6.39956	13.8416	13.3564	559.469	939.192	0.86268
col_20191029_03_4013	col	col_20191029_03	11	120.367	5.40252	14.8202	16.4135	702.892	1138.28	0.915953
col_20191029_03_3964	col	col_20191029_03	5	122.674	5.47083	14.5616	15.4859	620.674	1018.56	0.913949
col_20191029_03_6513	col	col_20191029_03	8	124.014	6.59853	9.98923	15.2396	503.839	815.961	0.844381
col_20191029_03_7046	col	col_20191029_03	20	124.805	4.87771	12.1048	12.2797	465.019	636.613	0.924712
col_20191029_03_5266	col	col_20191029_03	17	126.939	4.54838	13.7457	14.7007	541.593	754.744	0.92398
col_20191029_03_3487	col	col_20191029_03	5	128.177	5.81656	14.3287	15.5957	602.309	1004.81	0.900474
col_20191029_03_2842	col	col_20191029_03	20	129.863	5.2271	15.8144	13.3811	555.965	848.857	0.920175
col_20191029_03_6407	col	col_20191029_03	8	130.82	6.96507	10.0561	14.9179	493.721	813.754	0.801763
col_20191029_03_3748	col	col_20191029_03	14	131.143	6.71879	17.3907	15.0341	756.04	1451.62	0.83174
col_20191029_03_1394	col	col_20191029_03	17	131.599	5.28426	15.8665	16.2581	698.951	1139.04	0.918943
col_20191029_03_7427	col	col_20191029_03	5	134.117	6.00957	15.0547	14.9444	625.959	1083.83	0.890278
col_20191029_03_2837	col	col_20191029_03	17	136.951	5.41686	15.9278	15.645	717.823	1211.9	0.915549
col_20191029_03_4332	col	col_20191029_03	5	140.72	6.92152	15.7795	16.9875	689.685	1330.09	0.807484
col_20191029_03_1429	col	col_20191029_03	17	142.248	4.7493	15.6703	16.7531	723.131	1169.31	0.925049
col_20191029_03_2494	col	col_20191029_03	14	143.812	4.59216	15.8737	14.8269	578.715	819.063	0.924391
col_20191029_03_3663	col	col_20191029_03	5	147.08	5.4906	14.4926	16.2697	597.381	964.302	0.91333
col_20191029_03_2432	col	col_20191029_03	14	148.423	4.9301	17.0432	14.7442	690.579	1092.61	0.924363
col_20191029_03_5277	col	col_20191029_03	20	149.661	5.96136	11.6139	14.74	524.293	822.536	0.893021
col_20191029_03_1729	col	col_20191029_03	5	153.167	6.28528	16.3662	16.5653	714.766	1332.82	0.871832
col_20191029_03_288	col	col_20191029_03	17	154.291	5.03916	16.0318	16.5368	699.708	1119.62	0.923257
col_20191029_03_2323	col	col_20191029_03	5	159.689	6.81248	15.6962	15.7114	694.642	1287.44	0.821005
col_20191029_03_33335	col	col_20191029_03	17	159.866	4.84264	15.5051	18.526	655.951	1037.83	0.924878
col_20191029_03_3888	col	col_20191029_03	5	174.905	6.97482	16.0555	14.9231	670.841	1265.47	0.800457
col_20191029_03_1235	col	col_20191029_03	5	191.019	6.58663	15.8361	14.4941	654.519	1201.14	0.845565
bri1_20170328_02_6357	bri	bri1_20170328_02	2	0	3.75316	2.23568	1.72785	40.8409	14.0134	0.910438
bri1_20170328_02_9748	bri	bri1_20170328_02	13	0	5.58466	9.61253	4.90303	189.289	175.79	0.921098
bri1_20170328_02_4792	bri	bri1_20170328_02	15	0.163999	7.14344	7.74019	4.55433	156.953	151.46	0.847636
bri1_20170328_02_8888	bri	bri1_20170328_02	13	3.05638	3.55694	11.7276	4.38686	154.989	112.921	0.897878
bri1_20170328_02_4858	bri	bri1_20170328_02	15	5.30688	6.49103	9.65855	6.77245	217.743	260.533	0.888915
bri1_20170328_02_4508	bri	bri1_20170328_02	8	5.66403	4.45402	6.443	7.36966	190.979	173.166	0.929611
bri1_20170328_02_2887	bri	bri1_20170328_02	13	6.31432	4.60395	12.0608	6.03863	241.547	243.523	0.930607
bri1_20170328_02_4945	bri	bri1_20170328_02	5	6.7097	7.47493	7.30137	7.78433	258.979	319.952	0.819148
bri1_20170328_02_8600	bri	bri1_20170328_02	2	8.77923	6.66421	10.5342	8.36004	261.714	340.278	0.87967
bri1_20170328_02_5226	bri	bri1_20170328_02	8	9.1358	4.23848	6.69008	7.85265	191.335	173.403	0.926654
bri1_20170328_02_5275	bri	bri1_20170328_02	13	9.69178	3.78545	13.2464	8.03744	257.831	256.574	0.912085
bri1_20170328_02_7631	bri	bri1_20170328_02	11	12.4012	4.27035	6.09896	6.64404	150.063	131.409	0.927219
bri1_20170328_02_6213	bri	bri1_20170328_02	13	12.665	3.69033	9.65952	8.28334	225.332	207.367	0.906921
bri1_20170328_02_2497	bri	bri1_20170328_02	5	13.2923	5.64502	9.20079	6.17873	200.14	210.638	0.919694
bri1_20170328_02_2420	bri	bri1_20170328_02	2	14.0386	5.82956	10.8987	9.29598	304.85	399.473	0.914797
bri1_20170328_02_5361	bri	bri1_20170328_02	8	14.6762	6.94887	6.66895	8.33442	233.399	277.451	0.861859
bri1_20170328_02_917	bri	bri1_20170328_02	11	16.1252	3.62471	5.78388	7.91024	152.884	125.657	0.902763
bri1_20170328_02_389	bri	bri1_20170328_02	13	17.1671	6.20931	7.1538	9.49905	247.673	300.134	0.901649
bri1_20170328_02_5032	bri	bri1_20170328_02	15	17.1892	6.82388	8.47298	5.3166	209.784	216.545	0.870099
bri1_20170328_02_4173	bri	bri1_20170328_02	5	19.1895	6.88741	10.8479	7.26538	303.562	388.192	0.865996
bri1_20170328_02_5755	bri	bri1_20170328_02	11	19.7581	5.06741	8.95641	10.9707	292.41	349.865	0.929289
bri1_20170328_02_429	bri	bri1_20170328_02	2	19.7913	5.78303	12.0423	10.236	351.122	487.188	0.916119
bri1_20170328_02_4961	bri	bri1_20170328_02	8	20.9219	6.3059	8.73586	9.78296	315.596	413.853	0.897588
bri1_20170328_02_2878	bri	bri1_20170328_02	13	22.3259	4.59144	8.27908	8.74831	210.789	210.805	0.930553
bri1_20170328_02_3914	bri	bri1_20170328_02	15	22.6563	5.97792	12.1278	8.58016	300.794	386.179	0.910172
bri1_20170328_02_5451	bri	bri1_20170328_02	5	24.8181	4.60798	12.9768	9.67167	364.084	445.027	0.930623
bri1_20170328_02_5667	bri	bri1_20170328_02	2	25.2029	5.263	13.5578	9.48179	372.103	502.592	0.926992
bri1_20170328_02_5928	bri	bri1_20170328_02	8	26.8648	5.98349	8.85918	11.2024	356.925	476.418	0.909986
bri1_20170328_02_6903	bri	bri1_20170328_02	15	28.1986	6.39443	11.3288	8.99877	317.863	449.866	0.893591
bri1_20170328_02_5487	bri	bri1_20170328_02	13	28.7371	4.44692	11.4291	9.07038	294.11	335.106	0.929544
bri1_20170328_02_2789	bri	bri1_20170328_02	11	28.9118	4.49109	13.0494	11.4151	422.618	527.384	0.929932
bri1_20170328_02_493	bri	bri1_20170328_02	2	30.7459	5.76273	13.9346	13.0693	497.342	768.844	0.916678
bri1_20170328_02_8493	bri	bri1_20170328_02	13	32.0061	3.74846	9.30811	9.33594	239.274	222.754	0.910189
bri1_20170328_02_7609	bri	bri1_20170328_02	8	32.525	6.21643	10.3784	13.7622	443.626	677.594	0.90136
bri1_20170328_02_7548	bri	bri1_20170328_02	11	32.7943	4.91313	13.9514	12.9137	506.48	701.142	0.930398
bri1_20170328_02_5767	bri	bri1_20170328_02	5	33.886	3.79228	14.1407	9.50325	390.41	433.67	0.91242
bri1_20170328_02_7591	bri	bri1_20170328_02	15	33.9386	6.22615	11.3492	8.58362	317.66	432.787	0.900963
bri1_20170328_02_2569	bri	bri1_20170328_02	2	35.4733	4.3369	12.4037	12.3702	433.58	538.574	0.928249
bri1_20170328_02_634	bri	bri1_20170328_02	11	36.485	3.63235	10.971	14.2944	420.984	456.321	0.903275
bri1_20170328_02_7892	bri	bri1_20170328_02	8	37.4677	5.10743	10.6153	13.7434	428.913	590.011	0.928899
bri1_20170328_02_9298	bri	bri1_20170328_02	5	37.5203	3.80012	15.4968	10.6365	432.711	519.525	0.9128
bri1_20170328_02_1419	bri	bri1_20170328_02	11	39.4058	3.21104	11.0476	13.1324	439.168	454.29	0.859854
bri1_20170328_02_2255	bri	bri1_20170328_02	2	39.7727	4.70228	13.9412	12.4194	484.627	658.067	0.930851
bri1_20170328_02_2708	bri	bri1_20170328_02	15	40.5819	7.29621	11.1643	9.98695	379.7	568.561	0.8352
bri1_20170328_02_430	bri	bri1_20170328_02	8	41.8321	4.29202	11.5094	12.1635	438.391	544.009	0.927576
bri1_20170328_02_8662	bri	bri1_20170328_02	5	42.311	5.99816	15.948	12.9337	543.73	877.154	0.909491
bri1_20170328_02_7419	bri	bri1_20170328_02	13	42.5234	5.90746	13.9929	13.0067	547.373	865.275	0.912447
bri1_20170328_02_2488	bri	bri1_20170328_02	11	43.8109	6.08513	13.8001	14.9012	608.825	1045.09	0.906428
bri1_20170328_02_8839	bri	bri1_20170328_02	2	43.8863	3.81403	15.8804	10.7338	498.787	599.598	0.913458
bri1_20170328_02_3721	bri	bri1_20170328_02	8	46.0491	4.44368	10.3433	12.7022	437.758	541.794	0.929513
bri1_20170328_02_7153	bri	bri1_20170328_02	15	47.0845	7.01916	11.7774	9.68911	379.971	557.219	0.856922
bri1_20170328_02_2557	bri	bri1_20170328_02	13	47.4381	4.38761	14.015	11.8188	455.824	574.776	0.928907
bri1_20170328_02_385	bri	bri1_20170328_02	5	47.9626	5.59739	17.7507	11.6908	574.037	905.219	0.92081
bri1_20170328_02_1941	bri	bri1_20170328_02	2	48.2602	5.39309	15.0179	13.97	616.813	952.71	0.924926
bri1_20170328_02_7989	bri	bri1_20170328_02	11	48.6613	3.93832	13.9449	13.6101	489.238	618.218	0.918605
bri1_20170328_02_7188	bri	bri1_20170328_02	8	49.8475	4.72029	10.3118	12.7727	440.048	526.823	0.930863
bri1_20170328_02_5384	bri	bri1_20170328_02	13	51.2387	4.33838	13.0269	11.6428	444.314	579.935	0.92827
bri1_20170328_02_3135	bri	bri1_20170328_02	11	51.9324	3.27665	12.533	12.4251	413.464	421.337	0.869197
bri1_20170328_02_5056	bri	bri1_20170328_02	5	52.2233	4.10114	18.0284	11.3563	477.122	587.697	0.923632
bri1_20170328_02_7382	bri	bri1_20170328_02	2	52.4243	3.4002	16.1159	12.8586	505.585	541.651	0.883792
bri1_20170328_02_4035	bri	bri1_20170328_02	15	52.6071	4.58059	11.1998	10.0468	301.126	363.519	0.930503
bri1_20170328_02_6004	bri	bri1_20170328_02	5	55.9167	3.18564	18.157	11.3373	503.207	569.451	0.855892
bri1_20170328_02_9930	bri	bri1_20170328_02	13	55.9813	5.41124	13.3803	13.9772	575.718	842.126	0.924604
bri1_20170328_02_2830	bri	bri1_20170328_02	11	56.1328	6.16466	15.0614	14.1342	604.301	1014.89	0.903423
bri1_20170328_02_2393	bri	bri1_20170328_02	15	56.7237	4.1922	11.937	8.60236	322.678	374.004	0.925745
bri1_20170328_02_6024	bri	bri1_20170328_02	8	58.3307	5.55288	16.6985	14.6468	678.915	1105.02	0.921798
bri1_20170328_02_1270	bri	bri1_20170328_02	2	58.973	4.91302	17.1025	13.7437	614.006	948.292	0.930399
bri1_20170328_02_10558	bri	bri1_20170328_02	5	59.5824	5.50071	17.6377	14.6405	610.147	823.203	0.922892
bri1_20170328_02_3734	bri	bri1_20170328_02	13	60.7299	5.22204	14.5019	14.7613	632.817	971.415	0.927554
bri1_20170328_02_3438	bri	bri1_20170328_02	15	60.8718	4.6889	13.0839	9.13774	322.983	401.232	0.930836
bri1_20170328_02_289	bri	bri1_20170328_02	11	61.3088	4.92228	16.1022	14.1396	605.145	912.709	0.93035
bri1_20170328_02_4718	bri	bri1_20170328_02	5	63.041	3.16116	18.476	11.3592	503.058	497.506	0.851875
bri1_20170328_02_7547	bri	bri1_20170328_02	8	63.2408	4.66793	15.692	14.1532	612.268	854.219	0.9308
bri1_20170328_02_5050	bri	bri1_20170328_02	2	63.2793	4.11399	15.1246	11.8448	478.531	586.127	0.923958
bri1_20170328_02_3439	bri	bri1_20170328_02	15	65.0004	4.64563	12.0028	8.20623	292.589	323.669	0.930748
bri1_20170328_02_3546	bri	bri1_20170328_02	11	65.4682	3.95978	15.9569	14.7173	576.921	755.136	0.91937
bri1_20170328_02_6707	bri	bri1_20170328_02	13	66.4073	6.03012	17.2853	14.2125	625.787	1077.74	0.908392
bri1_20170328_02_4960	bri	bri1_20170328_02	8	66.9755	4.28549	14.3696	14.0725	553.651	736.876	0.927471
bri1_20170328_02_5692	bri	bri1_20170328_02	2	67.1106	4.5698	17.0601	11.1294	516.499	586.004	0.930449
bri1_20170328_02_3268	bri	bri1_20170328_02	5	67.2106	6.33677	18.0028	13.5754	637.77	1047.71	0.896225
bri1_20170328_02_761	bri	bri1_20170328_02	2	69.7378	3.8422	16.2533	14.0771	529.627	632.018	0.914739
bri1_20170328_02_5258	bri	bri1_20170328_02	11	69.7434	4.84921	16.0826	16.2491	670.993	1027.68	0.93067
bri1_20170328_02_6584	bri	bri1_20170328_02	8	71.5147	5.33116	16.0366	15.395	621.983	974.503	0.925963
bri1_20170328_02_7077	bri	bri1_20170328_02	13	71.547	5.50575	13.8503	13.4876	550.319	847.912	0.922789
bri1_20170328_02_5377	bri	bri1_20170328_02	5	72.7289	5.73662	18.4834	13.0789	663.738	1077.51	0.917379
bri1_20170328_02_2744	bri	bri1_20170328_02	2	73.6643	3.99801	16.8062	14.5951	658.938	895.761	0.920652
bri1_20170328_02_1053	bri	bri1_20170328_02	11	73.7785	4.3435	15.5139	15.4552	585.528	788.757	0.928341
bri1_20170328_02_4140	bri	bri1_20170328_02	13	76.0776	3.87891	15.2664	12.8596	475.722	576.356	0.916304
bri1_20170328_02_3340	bri	bri1_20170328_02	8	76.326	4.81817	18.0427	15.2027	663.692	1032.77	0.93076
bri1_20170328_02_8685	bri	bri1_20170328_02	5	77.1352	6.26772	21.0394	15.0336	718.958	1237.31	0.89923
bri1_20170328_02_6661	bri	bri1_20170328_02	2	77.3651	3.74619	15.457	15.8425	596.56	693.768	0.910069
bri1_20170328_02_5096	bri	bri1_20170328_02	15	77.9265	6.62291	15.0233	11.5503	482.652	783.823	0.881979
bri1_20170328_02_1410	bri	bri1_20170328_02	11	78.2315	4.94689	18.0907	17.311	729.225	1174.15	0.93021
bri1_20170328_02_5374	bri	bri1_20170328_02	13	79.7418	3.8572	16.4076	12.4541	522.883	664.22	0.915392
bri1_20170328_02_269	bri	bri1_20170328_02	8	80.9249	4.55602	15.8896	15.8563	602.303	862.29	0.930374
bri1_20170328_02_5423	bri	bri1_20170328_02	2	82.0964	5.9293	17.9064	17.0308	798.84	1452.2	0.911757
bri1_20170328_02_2276	bri	bri1_20170328_02	5	82.4583	5.16217	20.8429	14.3319	754.865	1206.96	0.928298
bri1_20170328_02_6902	bri	bri1_20170328_02	11	82.8083	5.21068	15.7279	16.212	707.24	1127.42	0.927702
bri1_20170328_02_4493	bri	bri1_20170328_02	13	83.0542	3.24208	12.7523	12.5261	409.077	400.526	0.864428
bri1_20170328_02_1539	bri	bri1_20170328_02	8	85.1945	4.83141	17.8636	15.3119	671.529	1040.51	0.930725
bri1_20170328_02_7675	bri	bri1_20170328_02	13	86.1964	3.81094	13.4553	12.0913	460.694	541.568	0.913314
bri1_20170328_02_223	bri	bri1_20170328_02	2	87.4952	5.05862	18.586	15.6894	729.353	1119.89	0.929369
bri1_20170328_02_5233	bri	bri1_20170328_02	5	87.6418	5.3791	21.9636	15.4811	807.754	1370.98	0.925169
bri1_20170328_02_3930	bri	bri1_20170328_02	11	87.719	4.81713	15.0663	16.5058	650.712	988.754	0.930763
bri1_20170328_02_6105	bri	bri1_20170328_02	8	89.8258	4.73625	17.0654	14.8262	636.009	906.64	0.930866
bri1_20170328_02_4758	bri	bri1_20170328_02	13	91.4783	6.5368	15.3747	14.618	649.772	1158.9	0.886582
bri1_20170328_02_2056	bri	bri1_20170328_02	15	92.1533	7.55568	14.3886	12.1936	523.696	898.632	0.81134
bri1_20170328_02_5723	bri	bri1_20170328_02	11	92.3358	5.36252	16.5815	15.6786	714.794	1171.53	0.92545
bri1_20170328_02_7054	bri	bri1_20170328_02	2	92.3764	5.43555	18.4757	16.6419	800.55	1341.85	0.924159
bri1_20170328_02_2058	bri	bri1_20170328_02	5	92.4743	4.5581	19.3141	14.0549	680.669	997.778	0.930385
bri1_20170328_02_4189	bri	bri1_20170328_02	8	93.9298	4.61564	17.7663	14.7031	698.919	1030.34	0.930652
bri1_20170328_02_3433	bri	bri1_20170328_02	5	96.6396	4.01133	19.4436	13.8557	625.184	808.998	0.921075
bri1_20170328_02_6820	bri	bri1_20170328_02	2	97.6405	5.3162	17.6742	17.1926	808.473	1357.54	0.926199
bri1_20170328_02_2643	bri	bri1_20170328_02	13	97.8941	7.0122	14.5604	14.983	641.442	1170.12	0.857421
bri1_20170328_02_3297	bri	bri1_20170328_02	5	100.509	3.83536	20.3056	13.866	684.306	926.517	0.914434
bri1_20170328_02_1392	bri	bri1_20170328_02	2	103.993	7.5068	19.1107	18.3151	938.467	1938.61	0.816108
bri1_20170328_02_1317	bri	bri1_20170328_02	2	110.467	6.80594	17.0591	14.3248	822.117	1468.71	0.871227
bri1_20170328_02_1828	bri	bri1_20170328_02	5	113.944	5.41521	19.3838	15.3334	733.121	1195.48	0.924532
bri1_20170328_02_574	bri	bri1_20170328_02	2	116.586	6.46283	17.7912	20.0337	838.093	1563.97	0.890315
bri1_20170328_02_5164	bri	bri1_20170328_02	5	119.202	5.60995	20.7452	15.9803	807.692	1417.78	0.920521
bri1_20170328_02_1456	bri	bri1_20170328_02	2	123.179	7.43863	18.8898	22.5414	983.473	2107.26	0.822544
bri1_20170328_02_7712	bri	bri1_20170328_02	2	128.712	4.28867	17.2425	19.4457	715.028	1013.31	0.927522
bri1_20170328_02_7798	bri	bri1_20170328_02	8	131.551	7.08659	21.508	16.6257	912.106	1863.1	0.851974
bri1_20170328_02_4425	bri	bri1_20170328_02	2	133.061	4.89581	15.9242	19.5953	731.544	1117.95	0.930483

## Sheet: EpiN_all
Unique_ID	PlantType	plantID	Cell_File	distance_from.QC	length	depth	width	volume	surface	ProbeMeristem
cell file 02-1219.0-6	colBL	ColBL_20171217A	cell file 02	6.51774	13.2804	5.49026	9.22108	576.291	433.094	0.78017
cell file 02-975.0-17	colBL	ColBL_20171217A	cell file 02	17.1407	7.9478	5.81652	9.35871	324.049	280.061	0.935883
cell file 02-2370.0-24	colBL	ColBL_20171217A	cell file 02	24.8223	8.28551	6.50089	9.99276	395.878	305.921	0.932681
cell file 02-5560.0-35	colBL	ColBL_20171217A	cell file 02	35.1679	6.21417	8.23456	11.0345	467.845	389.914	0.940699
cell file 02-5680.0-45	colBL	ColBL_20171217A	cell file 02	45.2946	10.1871	10.1294	15.0839	992.522	553.753	0.900829
cell file 02-2226.0-56	colBL	ColBL_20171217A	cell file 02	56.6065	12.8696	10.0729	13.866	1267.69	644.628	0.802404
cell file 02-3095.0-69	colBL	ColBL_20171217A	cell file 02	69.4371	13.5128	10.4598	13.3591	1453.43	707.188	0.766666
cell file 02-3727.0-83	colBL	ColBL_20171217A	cell file 02	83.9801	16.2716	10.462	14.3683	1939.1	873.573	0.560715
cell file 02-3849.0-99	colBL	ColBL_20171217A	cell file 02	99.6635	15.3443	11.2528	14.6465	1874.2	857.567	0.637937
cell file 02-3010.0-115	colBL	ColBL_20171217A	cell file 02	115.379	16.1153	11.8797	14.4114	2096.87	905.252	0.574099
cell file 02-3878.0-131	colBL	ColBL_20171217A	cell file 02	131.809	18.1282	12.2759	15.5302	2417.23	979.754	0.399672
cell file 02-1161.0-152	colBL	ColBL_20171217A	cell file 02	152.75	25.997	12.3436	12.7106	2967.08	1200.1	0.0424497
cell file 02-853.0-178	colBL	ColBL_20171217A	cell file 02	178.338	27.6979	11.5701	13.4996	3232.57	1274.58	0.0246555
cell file 02-2998.0-207	colBL	ColBL_20171217A	cell file 02	207.91	31.104	11.5701	14.0473	3634.46	1442.75	0.00839269
cell file 04-666.0-2	colBL	ColBL_20171217A	cell file 04	2.63279	6.97381	5.35268	6.89799	213.334	204.916	0.941197
cell file 04-3466.0-9	colBL	ColBL_20171217A	cell file 04	9.77555	7.03746	10.5346	8.96838	458.479	328.843	0.941037
cell file 04-3682.0-18	colBL	ColBL_20171217A	cell file 04	18.1806	10.6801	10.4018	9.80644	831.209	507.437	0.888125
cell file 04-3549.0-33	colBL	ColBL_20171217A	cell file 04	33.7241	7.41901	11.2146	9.97736	569.654	382.018	0.93951
cell file 04-1977.0-40	colBL	ColBL_20171217A	cell file 04	40.3833	6.01579	9.79099	10.9647	491.856	362.133	0.939699
cell file 04-4743.0-46	colBL	ColBL_20171217A	cell file 04	46.7991	7.76739	11.3561	12.4531	697.369	456.387	0.937312
cell file 04-4226.0-54	colBL	ColBL_20171217A	cell file 04	54.7378	9.61656	13.4206	12.4825	924.064	538.775	0.913057
cell file 04-1056.0-63	colBL	ColBL_20171217A	cell file 04	63.7631	10.0263	12.4114	12.0903	895.808	528.49	0.904532
cell file 04-5482.0-72	colBL	ColBL_20171217A	cell file 04	72.7815	9.92132	11.6668	13.1627	930.57	517.542	0.906839
cell file 04-1003.0-81	colBL	ColBL_20171217A	cell file 04	81.9341	9.41495	11.937	12.2598	1042.16	570.429	0.916794
cell file 04-5240.0-92	colBL	ColBL_20171217A	cell file 04	92.3838	11.4261	11.9379	11.8633	1255.67	627.709	0.864665
cell file 04-1961.0-103	colBL	ColBL_20171217A	cell file 04	103.936	11.5843	11.4279	12.5402	1291.02	657.491	0.858976
cell file 04-2863.0-111	colBL	ColBL_20171217A	cell file 04	111.277	9.93341	10.6268	13.7738	1919.07	1051.27	0.906578
cell file 04-1848.0-126	colBL	ColBL_20171217A	cell file 04	126.199	13.6571	12.8482	15.3071	1855.7	838.759	0.757944
cell file 04-4444.0-140	colBL	ColBL_20171217A	cell file 04	140.879	17.5245	11.641	13.9161	2203.28	954.966	0.451452
cell file 04-1593.0-159	colBL	ColBL_20171217A	cell file 04	159.825	20.3339	11.6186	14.7007	2602.54	1054.86	0.235062
cell file 04-5378.0-180	colBL	ColBL_20171217A	cell file 04	180.346	22.532	10.6799	12.7586	2656.25	1119.68	0.125416
cell file 04-3024.0-205	colBL	ColBL_20171217A	cell file 04	205.422	29.1111	9.37295	14.546	3107.13	1329.26	0.015723
cell file 06-728.0-0	colBL	ColBL_20171217A	cell file 06	0	7.2756	6.1628	9.15689	209.806	203.198	0.940195
cell file 06-1284.0-2	colBL	ColBL_20171217A	cell file 06	2.82733	8.91633	8.15534	6.88722	331.155	272.865	0.924826
cell file 06-2098.0-12	colBL	ColBL_20171217A	cell file 06	12.0782	5.89418	8.5749	13.7334	644.093	493.084	0.938865
cell file 06-5060.0-17	colBL	ColBL_20171217A	cell file 06	17.3268	6.88062	9.72707	10.0337	433.46	313.244	0.94138
cell file 06-2293.0-26	colBL	ColBL_20171217A	cell file 06	26.6188	11.7958	10.1702	9.93521	841.519	485.917	0.850955
cell file 06-3113.0-37	colBL	ColBL_20171217A	cell file 06	37.4458	9.63831	10.4686	9.16638	682.51	429.658	0.912636
cell file 06-3737.0-46	colBL	ColBL_20171217A	cell file 06	46.8642	8.86785	11.9527	10.0598	763.24	465.15	0.925519
cell file 06-6139.0-55	colBL	ColBL_20171217A	cell file 06	55.2957	8.36087	12.396	10.7803	875.596	509.169	0.931872
cell file 06-3375.0-63	colBL	ColBL_20171217A	cell file 06	63.4629	8.8303	14.8079	10.1724	1365.24	839.042	0.926045
cell file 06-5990.0-73	colBL	ColBL_20171217A	cell file 06	73.2504	11.2742	11.1143	11.4144	1075.21	577.87	0.869884
cell file 06-848.0-84	colBL	ColBL_20171217A	cell file 06	84.6332	11.5249	14.2434	11.2961	1277.75	645.385	0.861142
cell file 06-5993.0-94	colBL	ColBL_20171217A	cell file 06	94.4598	8.82264	15.3186	12.9131	1161.58	614.671	0.926151
cell file 06-3722.0-104	colBL	ColBL_20171217A	cell file 06	104.077	10.9211	14.9806	12.2577	1272.11	648.376	0.88113
cell file 06-5097.0-117	colBL	ColBL_20171217A	cell file 06	117.294	15.1535	13.5478	12.4246	1889.09	837.783	0.653017
cell file 06-4098.0-133	colBL	ColBL_20171217A	cell file 06	133.014	17.2657	14.5628	13.4646	2380.87	1000.16	0.47403
cell file 06-6549.0-149	colBL	ColBL_20171217A	cell file 06	149.539	18.4187	14.3859	14.178	2458.22	990.345	0.375458
cell file 06-1926.0-168	colBL	ColBL_20171217A	cell file 06	168.858	22.0432	12.8465	15.5336	3356.52	1273.75	0.145091
cell file 06-4459.0-197	colBL	ColBL_20171217A	cell file 06	197.327	38.4155	13.8967	7.86448	4597.68	1927.03	0.000926217
cell file 08-6508.0-0	colBL	ColBL_20171217A	cell file 08	0	12.5632	5.22243	9.46374	442.798	368.845	0.817642
cell file 08-5513.0-14	colBL	ColBL_20171217A	cell file 08	14.0549	12.3022	7.61322	9.18883	646.282	433.831	0.829735
cell file 08-2881.0-24	colBL	ColBL_20171217A	cell file 08	24.8719	9.74852	7.54077	11.1921	579.089	391.334	0.91045
cell file 08-1713.0-34	colBL	ColBL_20171217A	cell file 08	34.2164	9.13471	8.37175	11.0834	592.765	386.054	0.921515
cell file 08-1374.0-43	colBL	ColBL_20171217A	cell file 08	43.9479	10.0765	8.24135	11.5849	776.705	484.524	0.903398
cell file 08-2939.0-54	colBL	ColBL_20171217A	cell file 08	54.4398	11.248	9.96795	13.5855	1054.37	582.908	0.870761
cell file 08-5245.0-64	colBL	ColBL_20171217A	cell file 08	64.1992	8.92049	10.1583	15.6768	1039.26	580.274	0.924766
cell file 08-4358.0-72	colBL	ColBL_20171217A	cell file 08	72.1864	7.05764	10.069	15.8797	792.255	495.157	0.94098
cell file 08-3605.0-78	colBL	ColBL_20171217A	cell file 08	78.9016	6.85942	11.5766	14.8026	993.847	600.587	0.941413
cell file 08-991.0-86	colBL	ColBL_20171217A	cell file 08	86.3793	7.41116	11.6875	14.9454	1014.54	578.989	0.939551
cell file 08-4768.0-94	colBL	ColBL_20171217A	cell file 08	94.3371	9.10266	13.0954	15.5596	1374.63	715.041	0.92202
cell file 08-4703.0-108	colBL	ColBL_20171217A	cell file 08	108.111	17.5139	13.6932	16.4611	2813.79	1144.25	0.452373
cell file 08-4918.0-122	colBL	ColBL_20171217A	cell file 08	122.216	11.012	13.4121	16.0743	1747.84	810.151	0.87835
cell file 08-4462.0-133	colBL	ColBL_20171217A	cell file 08	133.589	12.1706	13.2574	15.2043	1870.06	833.123	0.83553
cell file 08-58.0-146	colBL	ColBL_20171217A	cell file 08	146.243	14.0797	13.7821	15.6526	2211.32	906.549	0.73093
cell file 08-123.0-160	colBL	ColBL_20171217A	cell file 08	160.387	15.3496	13.4396	15.179	2415.83	990.212	0.637514
cell file 08-2039.0-185	colBL	ColBL_20171217A	cell file 08	185.321	34.3173	12.7187	15.0805	5212.46	1895.74	0.00312092
cell file 10-19.0-0	colBL	ColBL_20171217A	cell file 10	0	9.6708	6.36332	8.34059	337.034	285.375	0.912001
cell file 10-1132.0-5	colBL	ColBL_20171217A	cell file 10	5.54398	7.43524	8.58602	11.9538	485.15	346.41	0.939424
cell file 10-5593.0-11	colBL	ColBL_20171217A	cell file 10	11.524	5.44268	9.19276	11.4411	422.458	335.309	0.933958
cell file 10-4728.0-19	colBL	ColBL_20171217A	cell file 10	19.5514	10.2909	9.2244	12.7911	873.004	516.55	0.898326
cell file 10-1020.0-28	colBL	ColBL_20171217A	cell file 10	28.6034	8.47086	10.1591	13.7434	763.352	476.293	0.93063
cell file 10-3686.0-38	colBL	ColBL_20171217A	cell file 10	38.3187	11.2223	9.46473	13.3944	1045.61	584.063	0.871614
cell file 10-5295.0-49	colBL	ColBL_20171217A	cell file 10	49.0872	9.95338	9.90928	14.855	1046.38	597.194	0.906143
cell file 10-229.0-58	colBL	ColBL_20171217A	cell file 10	58.7451	9.96918	9.30887	14.6614	992.723	573.553	0.905798
cell file 10-5752.0-68	colBL	ColBL_20171217A	cell file 10	68.7747	10.3869	10.0655	15.1823	1261.74	679.75	0.895931
cell file 10-1354.0-80	colBL	ColBL_20171217A	cell file 10	80.3144	12.0636	10.8545	14.4244	1547.44	750.517	0.840095
cell file 10-3134.0-91	colBL	ColBL_20171217A	cell file 10	91.3654	10.6859	11.5052	15.5358	1490.29	736.355	0.887963
cell file 10-4588.0-103	colBL	ColBL_20171217A	cell file 10	103.332	13.9101	10.7074	16.0335	1915.03	869.451	0.742032
cell file 10-2392.0-117	colBL	ColBL_20171217A	cell file 10	117.018	15.5849	10.8378	17.1643	2161.33	952.213	0.618475
cell file 10-5506.0-134	colBL	ColBL_20171217A	cell file 10	134.432	18.1709	10.9619	10.7912	1712.24	795.353	0.396079
cell file 10-954.0-153	colBL	ColBL_20171217A	cell file 10	153.76	20.9498	10.562	10.5108	1842.83	873.832	0.198675
cell file 10-6326.0-184	colBL	ColBL_20171217A	cell file 10	184.773	41.497	8.77194	12.6843	3590.27	1572.37	0.000384766
cell file 13-2644.0-0	colBL	ColBL_20171217A	cell file 13	0	6.48386	6.95436	8.11516	230.794	219.727	0.941428
cell file 13-200.0-2	colBL	ColBL_20171217A	cell file 13	2.24344	6.08819	8.79338	10.0811	337.125	280.86	0.940113
cell file 13-739.0-10	colBL	ColBL_20171217A	cell file 13	10.3849	11.5146	10.6953	9.8334	838.608	499.067	0.861514
cell file 13-2455.0-19	colBL	ColBL_20171217A	cell file 13	19.9768	8.81729	10.2457	10.6126	651.131	424.38	0.926225
cell file 13-2017.0-29	colBL	ColBL_20171217A	cell file 13	29.2282	10.0702	10.6592	12.0555	843.875	481.762	0.903542
cell file 13-5610.0-39	colBL	ColBL_20171217A	cell file 13	39.28	10.641	11.4064	11.3456	962.878	521.492	0.88921
cell file 13-4254.0-50	colBL	ColBL_20171217A	cell file 13	50.4654	11.687	11.1172	11.6006	1116.44	599.567	0.855141
cell file 13-3561.0-62	colBL	ColBL_20171217A	cell file 13	62.0651	11.6511	12.551	12.1791	1216.1	626.808	0.856494
cell file 13-3388.0-71	colBL	ColBL_20171217A	cell file 13	71.5869	7.77625	12.5702	13.3019	757.719	469.05	0.937246
cell file 13-1941.0-78	colBL	ColBL_20171217A	cell file 13	78.1715	6.09637	12.3996	13.7501	710.575	468.896	0.940157
cell file 13-2980.0-88	colBL	ColBL_20171217A	cell file 13	88.5389	13.9545	12.5695	14.6081	1760.15	794.516	0.739159
cell file 13-4615.0-102	colBL	ColBL_20171217A	cell file 13	102.402	14.2854	12.6688	13.3847	1842.49	842.688	0.717002
cell file 13-2587.0-117	colBL	ColBL_20171217A	cell file 13	117.828	16.3029	12.9194	13.2278	1873.23	833.149	0.558022
cell file 13-3473.0-135	colBL	ColBL_20171217A	cell file 13	135.029	19.6483	12.6397	13.6898	2442.29	1020.9	0.280856
cell file 13-880.0-156	colBL	ColBL_20171217A	cell file 13	156.993	25.6259	11.2537	14.4742	3098.69	1213.45	0.0477805
cell file 13-118.0-184	colBL	ColBL_20171217A	cell file 13	184.297	28.245	10.519	14.3973	3240.83	1317.77	0.0207078
cell file 13-3279.0-220	colBL	ColBL_20171217A	cell file 13	220.055	46.0351	7.51809	12.8704	3925.11	1860.48	0.000111147
cell file 15-4353.0-0	colBL	ColBL_20171217A	cell file 15	0	9.00798	8.50713	5.82093	283.71	257.042	0.923475
cell file 15-3624.0-4	colBL	ColBL_20171217A	cell file 15	4.99885	7.20005	11.3972	9.15774	467.933	342.62	0.940503
cell file 15-2224.0-11	colBL	ColBL_20171217A	cell file 15	11.3194	7.04064	9.87724	10.3595	526.079	362.538	0.941028
cell file 15-275.0-20	colBL	ColBL_20171217A	cell file 15	20.0912	11.7583	9.95013	9.66113	767.021	481.309	0.852412
cell file 15-3940.0-30	colBL	ColBL_20171217A	cell file 15	30.6133	11.9158	9.83902	10.1355	860.072	499.751	0.846187
cell file 15-6257.0-43	colBL	ColBL_20171217A	cell file 15	43.0697	12.6018	9.77205	11.9897	1132.34	612.666	0.815785
cell file 15-1782.0-53	colBL	ColBL_20171217A	cell file 15	53.2534	9.91168	10.3423	12.3004	943.858	533.943	0.907046
cell file 15-4494.0-63	colBL	ColBL_20171217A	cell file 15	63.6373	10.9146	10.8097	12.4088	1132.47	607.828	0.881326
cell file 15-3971.0-74	colBL	ColBL_20171217A	cell file 15	74.5063	11.1204	11.082	12.8779	1165.98	614.212	0.874932
cell file 15-1000.0-86	colBL	ColBL_20171217A	cell file 15	86.8663	13.512	11.1678	13.8996	1515.63	723.473	0.766714
cell file 15-5159.0-99	colBL	ColBL_20171217A	cell file 15	99.9435	12.8216	11.9652	13.8001	1554.93	727.918	0.804867
cell file 15-3088.0-111	colBL	ColBL_20171217A	cell file 15	111.296	10.9067	11.7194	13.6576	1292.46	650.077	0.881563
cell file 15-737.0-122	colBL	ColBL_20171217A	cell file 15	122.929	12.7042	11.9787	13.4042	1514.46	717.891	0.810771
cell file 15-1630.0-184	colBL	ColBL_20171217A	cell file 15	184.863	32.0703	12.2247	13.889	3896.18	1509.87	0.0062131
cell file 15-2451.0-221	colBL	ColBL_20171217A	cell file 15	221.056	41.5879	9.7218	11.3352	4242.86	1818.01	0.000375089
cell file 16-3948.0-3	colBL	ColBL_20171217A	cell file 16	3.23419	8.84824	6.56291	11.5296	450.584	343.365	0.925795
cell file 16-6579.0-11	colBL	ColBL_20171217A	cell file 16	11.9431	9.92021	6.98	10.2542	493.398	365.522	0.906863
cell file 16-4756.0-23	colBL	ColBL_20171217A	cell file 16	23.3694	14.9915	9.62562	10.8621	876.135	534.566	0.665554
cell file 16-5133.0-37	colBL	ColBL_20171217A	cell file 16	37.4764	15.9427	9.51636	9.63837	999.822	589.724	0.588734
cell file 16-5904.0-52	colBL	ColBL_20171217A	cell file 16	52.7096	15.1738	9.54082	13.215	1315.47	713.053	0.651428
cell file 16-5955.0-66	colBL	ColBL_20171217A	cell file 16	66.8967	14.462	10.1987	13.7928	1391.3	705.272	0.704651
cell file 16-1728.0-81	colBL	ColBL_20171217A	cell file 16	81.2244	14.9367	15.037	10.1785	1569.06	774.79	0.669737
cell file 16-5507.0-95	colBL	ColBL_20171217A	cell file 16	95.9081	16.2597	14.2664	10.7464	1752.72	821.4	0.561738
cell file 16-5714.0-112	colBL	ColBL_20171217A	cell file 16	112.037	15.8238	14.5687	12.4424	1968.26	875.075	0.598713
cell file 16-2917.0-130	colBL	ColBL_20171217A	cell file 16	130.312	21.8684	16.4902	12.3545	2774.21	1117.97	0.152745
cell file 16-4447.0-151	colBL	ColBL_20171217A	cell file 16	151.879	22.1498	16.129	12.9361	2965.92	1164.79	0.140586
cell file 16-2442.0-173	colBL	ColBL_20171217A	cell file 16	173.37	21.7312	15.4819	13.0887	3148.68	1236.42	0.158989
cell file 16-1924.0-197	colBL	ColBL_20171217A	cell file 16	197.489	27.755	14.0405	11.2606	3860.21	1494.61	0.0242102
cell file 16-6625.0-225	colBL	ColBL_20171217A	cell file 16	225.775	32.2856	10.4857	14.4983	4040.66	1566.66	0.00581259
cell file 02 ג€“ H-13550.0-9	colBL	ColBL_20171217B	cell file 02 ג€“ H	9.88919	7.53653	9.20774	10.4468	464.679	337.488	0.938852
cell file 02 ג€“ H-6225.0-15	colBL	ColBL_20171217B	cell file 02 ג€“ H	15.8316	6.35203	9.80492	11.1777	464.384	335.847	0.941156
cell file 02 ג€“ H-848.0-21	colBL	ColBL_20171217B	cell file 02 ג€“ H	21.6529	5.42862	9.44863	12.2034	442.799	343.824	0.933751
cell file 02 ג€“ H-8661.0-27	colBL	ColBL_20171217B	cell file 02 ג€“ H	27.2452	6.02687	9.88303	12.3941	543.241	382.75	0.939766
cell file 02 ג€“ H-5444.0-39	colBL	ColBL_20171217B	cell file 02 ג€“ H	39.8726	6.51984	10.4007	12.753	611.934	412.518	0.941476
cell file 02 ג€“ H-5431.0-45	colBL	ColBL_20171217B	cell file 02 ג€“ H	45.6144	5.23621	10.602	11.3425	493.943	368.417	0.930511
cell file 02 ג€“ H-13801.0-51	colBL	ColBL_20171217B	cell file 02 ג€“ H	51.1506	6.33244	10.6151	13.6309	646.586	440.503	0.941102
cell file 02 ג€“ H-12783.0-57	colBL	ColBL_20171217B	cell file 02 ג€“ H	57.8965	7.41672	12.0349	12.9802	898.95	536.116	0.939522
cell file 02 ג€“ H-264.0-64	colBL	ColBL_20171217B	cell file 02 ג€“ H	64.7951	6.76463	11.7974	15.401	848.932	516.704	0.94152
cell file 02 ג€“ H-2116.0-71	colBL	ColBL_20171217B	cell file 02 ג€“ H	71.2375	6.06074	11.9418	13.8654	831.165	537.19	0.939963
cell file 02 ג€“ H-5004.0-77	colBL	ColBL_20171217B	cell file 02 ג€“ H	77.1044	6.24195	12.8106	15.3657	856.139	532.901	0.940806
cell file 02 ג€“ H-9150.0-90	colBL	ColBL_20171217B	cell file 02 ג€“ H	90.8846	6.94557	13.1879	14.2182	930.373	559.253	0.941259
cell file 02 ג€“ H-10359.0-131	colBL	ColBL_20171217B	cell file 02 ג€“ H	131.004	12.5642	14.2734	16.8744	2090.44	882.708	0.817594
cell file 02 ג€“ H-9989.0-164	colBL	ColBL_20171217B	cell file 02 ג€“ H	164.814	11.2291	15.6087	17.9784	2199.9	940.979	0.871389
cell file 02 ג€“ H-478.0-175	colBL	ColBL_20171217B	cell file 02 ג€“ H	175.466	11.1065	15.0739	17.102	2085.36	916.056	0.875377
cell file 02 ג€“ H-12089.0-187	colBL	ColBL_20171217B	cell file 02 ג€“ H	187.076	12.848	15.5305	17.2203	2375.11	966.824	0.803516
cell file 02 ג€“ H-1899.0-198	colBL	ColBL_20171217B	cell file 02 ג€“ H	198.473	11.9556	16.0084	15.4738	2218.95	949.362	0.844571
cell file 02 ג€“ H-5312.0-222	colBL	ColBL_20171217B	cell file 02 ג€“ H	222.23	12.0723	16.1777	16.1504	2293.05	950.97	0.839729
cell file 02 ג€“ H-13396.0-257	colBL	ColBL_20171217B	cell file 02 ג€“ H	257.553	12.4502	16.1105	16.7874	2347.72	960.352	0.822977
cell file 02 ג€“ H-13495.0-286	colBL	ColBL_20171217B	cell file 02 ג€“ H	286.899	25.1101	16.6823	18.5574	5194.63	1638.35	0.056294
cell file 02 ג€“ H-4639.0-307	colBL	ColBL_20171217B	cell file 02 ג€“ H	307.751	18.6314	15.9249	17.4939	3642.53	1280.33	0.358112
cell file 02 ג€“ H-13522.0-326	colBL	ColBL_20171217B	cell file 02 ג€“ H	326.444	20.2473	15.5985	16.2889	3751.32	1327.83	0.240542
cell file 02 ג€“ H-943.0-355	colBL	ColBL_20171217B	cell file 02 ג€“ H	355.752	40.7675	14.5818	18.1836	8034.68	2429.93	0.000472458
cell file 02 ג€“ H-5832.0-396	colBL	ColBL_20171217B	cell file 02 ג€“ H	396.427	45.6306	14.2927	18.6795	7961.45	2640.62	0.000123857
cell file 02 ג€“ H-9417.0-440	colBL	ColBL_20171217B	cell file 02 ג€“ H	440.596	44.64	12.0336	20.5236	7216.56	2493.46	0.000161782
cell file 04 ג€“ H-960.0-8	colBL	ColBL_20171217B	cell file 04 ג€“ H	8.02394	9.26399	8.72759	9.94026	484.205	344.091	0.919404
cell file 04 ג€“ H-1371.0-15	colBL	ColBL_20171217B	cell file 04 ג€“ H	15.7496	5.76789	11.9021	11.3821	452.402	351.978	0.9378
cell file 04 ג€“ H-2269.0-20	colBL	ColBL_20171217B	cell file 04 ג€“ H	20.4605	4.83567	10.6443	12.1882	426.358	342.108	0.920731
cell file 04 ג€“ H-2069.0-25	colBL	ColBL_20171217B	cell file 04 ג€“ H	25.6393	5.41689	11.3352	11.7136	473.316	350.174	0.933575
cell file 04 ג€“ H-8728.0-30	colBL	ColBL_20171217B	cell file 04 ג€“ H	30.1565	4.02463	12.5936	12.6945	412.149	353.726	0.877659
cell file 04 ג€“ H-5611.0-36	colBL	ColBL_20171217B	cell file 04 ג€“ H	36.783	9.92097	12.8117	13.0782	1139.5	589.183	0.906846
cell file 04 ג€“ H-1488.0-46	colBL	ColBL_20171217B	cell file 04 ג€“ H	46.7112	9.95521	13.5734	13.3793	1189.11	621.262	0.906104
cell file 04 ג€“ H-5807.0-56	colBL	ColBL_20171217B	cell file 04 ג€“ H	56.1963	9.21937	13.5683	14.006	1113.27	587.349	0.920145
cell file 04 ג€“ H-9794.0-64	colBL	ColBL_20171217B	cell file 04 ג€“ H	64.7387	8.77391	13.7112	14.91	1194.96	629.946	0.926818
cell file 04 ג€“ H-2265.0-74	colBL	ColBL_20171217B	cell file 04 ג€“ H	74.17	10.0549	13.6848	15.6215	1391.33	680.129	0.903888
cell file 04 ג€“ H-12019.0-83	colBL	ColBL_20171217B	cell file 04 ג€“ H	83.7709	9.33254	14.3692	16.247	1398.37	698.902	0.918238
cell file 04 ג€“ H-2031.0-92	colBL	ColBL_20171217B	cell file 04 ג€“ H	92.5068	8.51681	15.0686	16.1083	1413.38	716.472	0.930088
cell file 04 ג€“ H-9306.0-101	colBL	ColBL_20171217B	cell file 04 ג€“ H	101.538	9.6251	14.7171	17.8504	1590.83	761.118	0.912892
cell file 04 ג€“ H-746.0-110	colBL	ColBL_20171217B	cell file 04 ג€“ H	110.373	8.62196	13.6469	16.2359	1583.39	771.359	0.928801
cell file 04 ג€“ H-6933.0-129	colBL	ColBL_20171217B	cell file 04 ג€“ H	129.69	10.8565	14.1047	15.7687	1903.4	841.313	0.883058
cell file 04 ג€“ H-11611.0-140	colBL	ColBL_20171217B	cell file 04 ג€“ H	140.323	10.8974	14.8126	15.0292	1907.28	848.57	0.881842
cell file 04 ג€“ H-722.0-150	colBL	ColBL_20171217B	cell file 04 ג€“ H	150.334	9.85771	16.8018	15.5756	1865.06	847.154	0.908195
cell file 04 ג€“ H-12351.0-160	colBL	ColBL_20171217B	cell file 04 ג€“ H	160.096	9.84466	15.5257	16.0248	1904.57	850.306	0.908469
cell file 04 ג€“ H-12197.0-170	colBL	ColBL_20171217B	cell file 04 ג€“ H	170.037	10.731	16.1826	17.1577	1992.7	869.106	0.886692
cell file 04 ג€“ H-7698.0-179	colBL	ColBL_20171217B	cell file 04 ג€“ H	179.892	10.1162	16.5391	17.267	2012	882.167	0.902487
cell file 04 ג€“ H-8056.0-190	colBL	ColBL_20171217B	cell file 04 ג€“ H	190.325	10.9739	18.2228	17.1883	2281.71	960.14	0.879525
[truncated: 2,092 more rows]

## Sheet: EpiN_meristem_cells_No_transfor
Unique_ID	PlantType	plantID	Cell_File	distance_from.QC	length	depth	width	volume	surface	ProbeMeristem
[truncated: 1,329 more rows]

[truncated: 6 more sheets: Cortex_all, Cortex_meristem_cells_No_transf, Endodermis_all, Endo_meristem_cells_No_transfor, Pericycle_all, Pericycle_meristem_cells_No_tra]
