# Supplementary material for: The root meristem is shaped by brassinosteroid control of cell geometry
Source: Nat Plants. 2021 Nov 15;7(11):1475–84. doi: 10.1038/s41477-021-01014-9 (PMC8592843; doi:10.1038/s41477-021-01014-9)
Supplement: Supplementary file 4 — Tables 2–5 and 7–9. [file 41477_2021_1014_MOESM4_ESM.xlsx]

## Sheet: Table 2
Supplementary Table 2. Transformations of geometry parameters
	Geometrical parameter	Transformation
	Length	log2
	Depth	log2
	Width	No trasformation
	Surface area	Square root
	Volume	Cube root
	Distance from QC	Square root

## Sheet: Table 3
Supplemetary Table 3. Kinematics analysis
		Change in cell displacement rate (mm/h)a	The time a cell spends between 8 mm and 100 mm from the QCb		Relative change in cell displacement rate (to WT)c	Relative change in cell displacement rate (to WT)d
			(hours)	(days)
	WT	0.0077	103.71	4.32	1	1
	bri1	0.0044	137.54	5.73	0.569	0.545
	BL	0.023	47.68	1.99	3	NA
	GL2-BRI1	NA				0.964
	SHR-BRI1	NA				0.626
	WER-bin2	NA				0.61
	a As measured upon live-imaging, up to 100 mm from the QC (Fig. 3a)
	b Calculation based on live-imaging (Fig. 3a)
	c Based on the values in the second column from left (a)
	d Based on calculation from indirect measurements

## Sheet: Table 4
Supplementary Table 4. Calculation of time cells spend in the meristema
	Line	Meristem length (mm)	Cell displacement rate at the end of the meristem (mm/h)	Duration of cell displacement along the meristem
				(hours)	(days)
	WT	194	1.49	130.72	5.45
	bri1	112	0.49	229.89	9.58
	BL	234	5.83	40.16	1.67
	a Based on calculation from indirect measurements

## Sheet: Table 5
Supplementary Table 5. p-values
	Fig. 4a
	Pair analyzed	p-value	p-value adjusted	Significance
	bri1 / WT	8.254e-06	2.27e-05	TRUE
	WT+BL / WT	1.155e-16	1.27e-15	TRUE
	GL2-bin2 / bri1	0.09422	0.1152	FALSE
	GL2-bin2 / WT	0.01902	0.02615	TRUE
	GL2-BRI1 / bri1	8.611e-07	3.157e-06	TRUE
	GL2-BRI1 / WT	0.007201	0.01132	TRUE
	GL2-BRI1+BL / WT+BL	0.9569	0.9569	FALSE
	SHR-bin2 / WT	1.322e-08	7.273e-08	TRUE
	SHR-bin2 / WT+BL	0.001227	0.002699	TRUE
	SHR-bin2 / GL2-BRI1	0.002141	0.003926	TRUE
	SHR-BRI1 / WER-bin2	0.1064	0.117	FALSE
	* Hypothesis testing using ANCOVA
	Fig. 3c and Extended data Fig. 3d
			EpiN	EpiH
	WT vs bri1	Depth	0	0.096
		Length	0	0.056
		Width	0.0002	0.0008
		Volume	0	0
	BL vs WT	Depth	0.135	0.173
		Length	0	0
		Width	0	0
		Volume	0.0001	0.0003
	BL vs bri1	Depth	0	0.95
		Length	0	0
		Width	0.16	0.0025
		Volume	0	0
	* Indicates significance after FDR correction for multiple comparisons with a= 0.05 p-value

## Sheet: Table 7
Supplementary Table 7. WT model parameters
		Outer		Inner
	Stiffness	Epidermis	Cortex	Endodermis	Pericycle	Stele
	Outside	13	-	-	-	-
	Epidermis	6.1	3.7	-	-	-
	Cortex	-	3.5	9	-	-
	Endodermis	-	-	2.5	3.9	-
	Pericycle	-	-	-	1.1	1.1
	Stele	-	-	-	-	0.4
	Growth Factors	Epidermis	Cortex	Endodermis	Pericycle	Stele
	Outside	0.001	-	-	-	-
	Epidermis	0.001	0.0002	-	-	-
	Cortex	-	0.0002	0.001	-	-
	Endodermis	-	-	0.001	0.001	-
	Pericycle	-	-	-	0.005	0.005
	Stele	-	-	-	-	0.005

## Sheet: Table 8
Supplementary Table 8. Tissue specific model parameters
	Model	Stiffness to WT (%)		Stiffness to bri1 (%)		Time relative to WT (%)	Inner / Outer
		Ratio Inner	Ratio Outer	Ratio Inner	Ratio Outer		Model fit
	WT	0	0	-55	-30	0	-0.001
	bri1	138	42	0	0	75.7	-0.002
	BL	-75.5	-71.5	-90	-80	-78.8	-0.001
	GL2-BRI1	0	-3	-58	-32	3.3	0
	SHR-BRI1	32	41	-45	-1	60.9	-0.004
	WER-bin2	26	19	-47	-16	75.5	0.1

## Sheet: Table 9
Supplementary Table 9. Area extension
		Area extension (Ratio)		Area extension (%)		Time factor	Area extension (Time adjusted)
		Outer	Inner	Outer	Inner		Outer	Inner
	WT	2.63	2.62	163.29	161.92	1	2.63	2.62
	bri1	3.13	2.28	213.12	128.26	1.76	1.78	1.3
	BL	2.68	2.42	167.56	142.47	0.21	12.66	11.47
	GL2-BRI1	2.69	2.49	168.94	149.32	1.04	2.59	2.4
	SHR-BRI1	2.98	2.99	197.61	198.97	1.6	1.86	1.87
	WER-bin2	3.54	3.87	254.64	286.98	1.76	2.02	2.2
